# Supplementary material for: Pinin interacts with C-terminal binding proteins for RNA alternative splicing and epithelial cell identity of human ovarian cancer cells
Source: Oncotarget. 2016 Feb 8;7(10):11397–411. doi: 10.18632/oncotarget.7242 (PMC4905481; doi:10.18632/oncotarget.7242)
Supplement: Supplementary file 2 [file oncotarget-07-11397-s002.xlsx]

## Sheet: Pinin_KD
Table S1. Significant genes that are differentially expressed between Control and Pinin_KD cancer cells.
Noncoding genes are highlighted in red.
Gene Identifier	Gene	Locus	Sample_1	Sample_2	Value_1	Value_2	Log2(fold_change)	Test_stat	p_value
ENSG00000233359.1	RP11-202K23.1	chr1:102199738-102389630	control	PininKD	0.0043824	2.1597	8.9449	0.240014	0.00015
N/A	AP000962.1	chr21:16070521-16627397	control	PininKD	0.0072214	2.58438	8.48333	0.0261597	5e-05
ENSG00000207863.1	MIR125B2	chr21:16070521-16627397	control	PininKD	0.0072214	2.58438	8.48333	0.0261597	5e-05
ENSG00000207638.1	MIR99A	chr21:16070521-16627397	control	PininKD	0.0072214	2.58438	8.48333	0.0261597	5e-05
ENSG00000215386.8	MIR99AHG	chr21:16070521-16627397	control	PininKD	0.0072214	2.58438	8.48333	0.0261597	5e-05
ENSG00000199030.1	MIRLET7C	chr21:16070521-16627397	control	PininKD	0.0072214	2.58438	8.48333	0.0261597	5e-05
ENSG00000162493.14	PDPN	chr1:13583464-13617957	control	PininKD	0.145292	12.0239	6.37081	1.85919	5e-05
ENSG00000101460.10	MAP1LC3A	chr20:34546853-34560345	control	PininKD	0.0175401	1.15613	6.0425	0.447564	0.001
ENSG00000006757.9	PNPLA4	chrX:7898246-7927739	control	PininKD	0.0243518	1.56464	6.00566	0.78254	0.00395
ENSG00000126561.14	STAT5A	chr17:42287546-42311943	control	PininKD	0.0202708	0.846011	5.3832	0.225982	5e-05
ENSG00000243220.1	AC006159.4	chr7:116563593-116614820	control	PininKD	0.190933	7.87109	5.36542	1.78529	0.0019
ENSG00000231210.2	LINC01510	chr7:116563593-116614820	control	PininKD	0.190933	7.87109	5.36542	1.78529	0.0019
ENSG00000162494.5	LRRC38	chr1:13474976-13516270	control	PininKD	0.151988	5.97907	5.29789	4.09725	0.00635
ENSG00000261742.3	LINC00922	chr16:65190972-65576300	control	PininKD	0.188596	7.30982	5.27646	1.96161	0.0084
ENSG00000224609.4	HSD52	chr1:59131935-59208121	control	PininKD	0.029735	0.983261	5.04734	0.313328	0.0006
ENSG00000250748.4	RP11-230G5.2	chr12:65278642-65642372	control	PininKD	0.0476668	1.56128	5.0336	0.266413	0.0016
ENSG00000147872.7	PLIN2	chr9:19108374-19149290	control	PininKD	0.542566	17.4766	5.00948	3.02187	5e-05
ENSG00000143226.11	FCGR2A	chr1:161505429-161678654	control	PininKD	1.02655	28.2774	4.78377	2.88503	5e-05
ENSG00000072694.16	FCGR2B	chr1:161505429-161678654	control	PininKD	1.02655	28.2774	4.78377	2.88503	5e-05
N/A	FCGR2C	chr1:161505429-161678654	control	PininKD	1.02655	28.2774	4.78377	2.88503	5e-05
ENSG00000273112.1	HSPA6	chr1:161505429-161678654	control	PininKD	1.02655	28.2774	4.78377	2.88503	5e-05
N/A	RP11-25K21.6	chr1:161505429-161678654	control	PininKD	1.02655	28.2774	4.78377	2.88503	5e-05
ENSG00000005243.7	COPZ2	chr17:48026166-48038030	control	PininKD	0.19295	4.9102	4.66948	0.92371	5e-05
ENSG00000239628.1	RP11-543D10.2	chr3:170345677-170353961	control	PininKD	0.0944342	2.36358	4.64552	1.38846	0.01515
ENSG00000260896.3	RP11-314O13.1	chr16:80828734-80892595	control	PininKD	0.229724	5.6969	4.6322	2.0395	0.0009
ENSG00000168843.11	FSTL5	chr4:161378952-162164035	control	PininKD	0.075229	1.85711	4.62562	0.986276	0.0007
N/A	MT-CYB	chrM:14746-15953	control	PininKD	0.341631	8.02548	4.55408	0.93608	0.0013
N/A	MT-TT	chrM:14746-15953	control	PininKD	0.341631	8.02548	4.55408	0.93608	0.0013
ENSG00000133019.9	CHRM3	chr1:239386564-239916955	control	PininKD	0.0643513	1.49242	4.53554	0.687379	0.004
ENSG00000102349.12	KLF8	chrX:56232420-56287889	control	PininKD	0.036255	0.78763	4.44127	0.981164	5e-05
ENSG00000269392.1	CTB-191K22.6	chr19:50311936-50382982	control	PininKD	0.0478282	1.02415	4.42042	0.190647	0.00415
ENSG00000131400.5	NAPSA	chr19:50311936-50382982	control	PininKD	0.0478282	1.02415	4.42042	0.190647	0.00415
ENSG00000260386.3	LINC01225	chr1:31500084-31540885	control	PininKD	0.106173	2.0333	4.25934	0.689652	5e-05
N/A	LINC01226	chr1:31500084-31540885	control	PininKD	0.106173	2.0333	4.25934	0.689652	5e-05
ENSG00000260636.1	RP11-439L8.5	chr1:31500084-31540885	control	PininKD	0.106173	2.0333	4.25934	0.689652	5e-05
ENSG00000152137.4	HSPB8	chr12:119178641-119221131	control	PininKD	0.541889	10.2516	4.24172	3.27566	0.00035
ENSG00000006606.6	CCL26	chr7:75769532-75789896	control	PininKD	0.986881	18.3806	4.21916	3.02794	0.0006
ENSG00000163121.7	NEURL3	chr2:96497642-96508109	control	PininKD	0.137785	2.50121	4.18214	2.16885	0.001
ENSG00000148677.6	ANKRD1	chr10:90912095-90921276	control	PininKD	0.854166	14.9423	4.12874	3.48018	0.0002
ENSG00000185101.10	ANO9	chr11:417932-442011	control	PininKD	0.725499	12.5378	4.11117	3.05856	5e-05
ENSG00000162981.13	FAM84A	chr2:14632685-14650814	control	PininKD	0.0489597	0.81188	4.0516	1.04055	0.00025
ENSG00000104413.13	ESRP1	chr8:94641073-94707466	control	PininKD	0.391622	6.39925	4.03037	2.00961	5e-05
ENSG00000241003.1	RP11-22C11.1	chr8:94641073-94707466	control	PininKD	0.391622	6.39925	4.03037	2.00961	5e-05
ENSG00000109846.5	CRYAB	chr11:111908564-111926872	control	PininKD	19.1654	309.044	4.01124	4.11486	0.0008
ENSG00000198681.6	MAGEA1	chrX:153179284-153183880	control	PininKD	0.0628596	0.989976	3.97719	2.14888	0.0116
ENSG00000236310.1	AC005027.3	chr7:41667167-41779388	control	PininKD	1.54969	24.3025	3.97106	3.31496	5e-05
N/A	INHBA	chr7:41667167-41779388	control	PininKD	1.54969	24.3025	3.97106	3.31496	5e-05
ENSG00000119630.11	PGF	chr14:74941833-74955784	control	PininKD	0.46639	7.15281	3.9389	2.3033	5e-05
ENSG00000120915.11	EPHX2	chr8:27490778-27545564	control	PininKD	0.293023	3.88414	3.72851	1.718	5e-05
ENSG00000169548.3	ZNF280A	chr22:22513735-22520270	control	PininKD	0.147269	1.94105	3.72031	2.79501	0.0027
ENSG00000111859.14	NEDD9	chr6:11173451-11382348	control	PininKD	0.773649	9.92761	3.6817	2.61063	5e-05
ENSG00000005001.7	PRSS22	chr16:2852726-2859726	control	PininKD	0.219209	2.62094	3.57971	0.977236	0.0003
N/A	RN7SL703P	chr3:180983708-181836880	control	PininKD	0.373388	4.36294	3.54655	0.330888	5e-05
ENSG00000206932.1	RNU6-4P	chr3:180983708-181836880	control	PininKD	0.373388	4.36294	3.54655	0.330888	5e-05
N/A	SOX2	chr3:180983708-181836880	control	PininKD	0.373388	4.36294	3.54655	0.330888	5e-05
ENSG00000242808.5	SOX2-OT	chr3:180983708-181836880	control	PininKD	0.373388	4.36294	3.54655	0.330888	5e-05
ENSG00000276074.1	SOX2OT_exon1	chr3:180983708-181836880	control	PininKD	0.373388	4.36294	3.54655	0.330888	5e-05
ENSG00000276690.1	SOX2OT_exon3	chr3:180983708-181836880	control	PininKD	0.373388	4.36294	3.54655	0.330888	5e-05
N/A	SOX2OT_exon4	chr3:180983708-181836880	control	PininKD	0.373388	4.36294	3.54655	0.330888	5e-05
ENSG00000137673.6	MMP7	chr11:102520507-102530753	control	PininKD	10.7224	121.695	3.50457	4.20829	5e-05
ENSG00000173227.11	SYT12	chr11:67006777-67050863	control	PininKD	0.0672941	0.761549	3.50038	0.629919	0.00025
ENSG00000102409.9	BEX4	chrX:103215091-103217246	control	PininKD	0.337262	3.77889	3.48602	2.18959	0.00155
ENSG00000164256.7	PRDM9	chr5:23507154-23528597	control	PininKD	0.0869384	0.957554	3.46129	1.30722	0.0018
ENSG00000122862.4	SRGN	chr10:69088105-69104811	control	PininKD	1.49853	16.0097	3.41733	2.86305	0.0021
ENSG00000253669.3	KB-1732A1.1	chr8:102805516-102809971	control	PininKD	0.302557	3.20725	3.40606	2.08205	0.0063
ENSG00000110944.6	IL23A	chr12:56334173-56340410	control	PininKD	0.30351	3.1582	3.37929	1.95908	0.00225
ENSG00000149418.8	ST14	chr11:130159561-130210376	control	PininKD	0.211997	2.16269	3.35071	2.35997	0.00015
ENSG00000231738.8	TSPAN19	chr12:85014310-85036277	control	PininKD	0.106401	1.04681	3.29842	0.556345	0.00115
ENSG00000171401.12	KRT13	chr17:41500980-41505705	control	PininKD	0.692321	6.50419	3.23186	1.42218	0.0012
ENSG00000236453.3	AC003092.1	chr7:94022832-94066661	control	PininKD	3.28658	30.6077	3.21924	2.71524	0.00305
N/A	OR10H1	chr19:15807002-15808126	control	PininKD	0.241805	2.23608	3.20906	2.13202	0.01625
ENSG00000046774.9	MAGEC2	chrX:142202344-142205290	control	PininKD	0.702221	6.40447	3.18908	2.67265	0.001
ENSG00000177465.4	ACOT4	chr14:73591705-73596496	control	PininKD	0.0886641	0.798125	3.17019	2.17008	0.0105
ENSG00000121769.5	FABP3	chr1:31365624-31376850	control	PininKD	1.12913	10.1545	3.16883	1.86913	0.00205
ENSG00000181652.16	ATG9B	chr7:150990994-151024499	control	PininKD	0.249317	2.2208	3.15503	0.79148	0.0011
ENSG00000258791.5	LINC00520	chr14:55781134-55796688	control	PininKD	1.39353	12.2798	3.13947	2.04844	0.0028
ENSG00000162772.14	ATF3	chr1:212565333-212620777	control	PininKD	11.6273	102.399	3.13862	3.9943	5e-05
ENSG00000093072.13	CECR1	chr22:17178789-17221989	control	PininKD	0.104752	0.865628	3.04676	0.752974	0.0027
ENSG00000166796.9	LDHC	chr11:18412306-18452058	control	PininKD	0.188865	1.55805	3.04431	0.82813	0.0004
ENSG00000121797.9	CCRL2	chr3:46407162-46412997	control	PininKD	0.109966	0.89775	3.02925	0.910152	0.00015
ENSG00000120594.14	PLXDC2	chr10:19816238-20289856	control	PininKD	1.08116	8.57832	2.98811	1.9144	0.00175
ENSG00000100628.9	ASB2	chr14:93934152-93976791	control	PininKD	0.173115	1.31507	2.92534	0.900366	0.0003
ENSG00000198715.9	C1orf85	chr1:156282934-156295689	control	PininKD	0.908769	6.86828	2.91796	1.28557	5e-05
ENSG00000174827.11	PDZK1	chr1:145670851-145708148	control	PininKD	0.10133	0.765638	2.9176	0.619279	0.0053
ENSG00000105383.12	CD33	chr19:51225063-51243860	control	PininKD	0.206565	1.53406	2.89269	1.34126	0.00335
ENSG00000237330.2	RNF223	chr1:1070965-1074307	control	PininKD	1.70318	12.3119	2.85375	3.15762	5e-05
ENSG00000142910.13	TINAGL1	chr1:31576484-31587686	control	PininKD	74.6283	529.239	2.82612	3.30852	5e-05
ENSG00000151376.14	ME3	chr11:86431589-86672636	control	PininKD	0.204819	1.44279	2.81644	0.767589	0.0008
ENSG00000125462.14	C1orf61	chr1:156404249-156430701	control	PininKD	0.329569	2.29946	2.80264	0.834277	5e-05
ENSG00000234155.1	RP11-30P6.6	chr6:85387218-85390186	control	PininKD	0.307409	2.11945	2.78546	2.27597	0.00195
ENSG00000101198.12	NKAIN4	chr20:63240783-63272694	control	PininKD	5.51746	37.7198	2.77325	2.6734	0.0001
ENSG00000116983.10	HPCAL4	chr1:39678647-39691689	control	PininKD	0.169588	1.15674	2.76996	2.32871	0.0011
ENSG00000178922.14	HYI	chr1:43389881-43456995	control	PininKD	8.62166	58.7361	2.76821	1.4135	0.01075
ENSG00000204389.9	HSPA1A	chr6:31815463-31817946	control	PininKD	25.9999	176.488	2.76299	3.60567	5e-05
ENSG00000095752.4	IL11	chr19:55364388-55370463	control	PininKD	1.80863	12.1805	2.7516	2.52025	0.00065
ENSG00000134061.4	CD180	chr5:67182274-67196799	control	PininKD	0.231993	1.54132	2.73201	1.84706	0.0022
ENSG00000064787.10	BCAS1	chr20:53936776-54070594	control	PininKD	2.87096	18.259	2.669	2.59135	5e-05
ENSG00000265595.1	MIR4756	chr20:53936776-54070594	control	PininKD	2.87096	18.259	2.669	2.59135	5e-05
ENSG00000106366.8	SERPINE1	chr7:101127088-101139266	control	PininKD	10.9249	68.6083	2.65076	2.73005	5e-05
ENSG00000112559.11	MDFI	chr6:41636881-41654246	control	PininKD	0.358848	2.13762	2.57456	0.75774	0.00175
ENSG00000226835.1	RP11-148B18.3	chr1:94333266-94334848	control	PininKD	3.66434	21.7642	2.57033	2.38011	0.00125
ENSG00000081041.8	CXCL2	chr4:74097034-74099293	control	PininKD	9.92739	58.4761	2.55836	3.16779	5e-05
ENSG00000263934.3	SNORD3A	chr17:19188015-19188714	control	PininKD	0.556356	3.25713	2.54952	1.84418	0.0141
ENSG00000130700.6	GATA5	chr20:62463496-62475970	control	PininKD	0.242615	1.41806	2.54718	2.21273	0.00375
ENSG00000116717.9	GADD45A	chr1:67685060-67688338	control	PininKD	46.5361	266.141	2.51577	3.8525	5e-05
ENSG00000158246.7	FAM46B	chr1:27005019-27012836	control	PininKD	0.545973	3.10265	2.5066	2.46158	0.0017
ENSG00000197142.8	ACSL5	chr10:112374017-112428380	control	PininKD	2.01417	11.3937	2.49998	2.35812	0.0002
ENSG00000084734.6	GCKR	chr2:27496841-27523684	control	PininKD	0.499731	2.78685	2.47941	1.45886	0.00285
ENSG00000258565.1	BLZF2P	chr14:68867856-68869951	control	PininKD	0.250468	1.35308	2.43354	1.8817	0.00565
ENSG00000135114.10	OASL	chr12:121020291-121039242	control	PininKD	0.274196	1.47991	2.43224	1.70948	0.003
ENSG00000184292.6	TACSTD2	chr1:58575422-58577773	control	PininKD	4.08282	21.6209	2.40479	3.51996	5e-05
ENSG00000214212.6	C19orf38	chr19:10836574-10869790	control	PininKD	0.978593	5.15589	2.39744	1.71575	0.00795
ENSG00000182195.7	LDOC1	chrX:141175744-141177125	control	PininKD	9.32146	48.9691	2.39325	3.39248	5e-05
ENSG00000164362.16	TERT	chr5:1253146-1295069	control	PininKD	0.23077	1.20911	2.38942	0.898324	0.01465
ENSG00000241255.1	RP1-89D4.1	chr11:33237007-33237409	control	PininKD	4.7199	24.2734	2.36255	1.91995	0.0123
ENSG00000114315.3	HES1	chr3:194136144-194138732	control	PininKD	56.4057	289.311	2.35871	3.23974	5e-05
N/A	CTC-312O10.2	chr19:6887565-6940459	control	PininKD	0.907235	4.65003	2.35769	2.03207	0.0002
ENSG00000174837.12	EMR1	chr19:6887565-6940459	control	PininKD	0.907235	4.65003	2.35769	2.03207	0.0002
ENSG00000276568.1	Metazoa_SRP	chr19:6887565-6940459	control	PininKD	0.907235	4.65003	2.35769	2.03207	0.0002
ENSG00000220378.3	KRT8P42	chr6:134169245-134318112	control	PininKD	1.57412	8.02252	2.34951	1.95673	5e-05
ENSG00000118515.9	SGK1	chr6:134169245-134318112	control	PininKD	1.57412	8.02252	2.34951	1.95673	5e-05
ENSG00000204388.6	HSPA1B	chr6:31827734-31830255	control	PininKD	17.503	89.1667	2.34891	3.23759	5e-05
ENSG00000106236.3	NPTX2	chr7:98617296-98629868	control	PininKD	0.48575	2.44748	2.33301	2.0566	0.0013
ENSG00000109321.8	AREG	chr4:74445133-74455009	control	PininKD	6.77089	33.688	2.31482	2.95132	5e-05
ENSG00000256546.1	AC156455.1	chr12:122063305-122068616	control	PininKD	1.31312	6.4508	2.29647	1.58532	0.01495
ENSG00000118523.5	CTGF	chr6:131948175-132077393	control	PininKD	16.9178	82.8307	2.29163	3.02061	5e-05
ENSG00000180611.6	MB21D2	chr3:192796814-192918161	control	PininKD	0.832122	4.03063	2.27614	2.03748	0.001
ENSG00000102879.13	CORO1A	chr16:30182826-30189076	control	PininKD	0.627097	2.9807	2.24889	1.01975	0.0003
ENSG00000157873.15	TNFRSF14	chr1:2549919-2565382	control	PininKD	0.519161	2.41802	2.21957	1.16642	5e-05
ENSG00000207306.1	RNU6-1152P	chr17:48133439-48430275	control	PininKD	1.42527	6.61866	2.2153	1.23804	0.00805
ENSG00000266222.1	RP11-433M22.1	chr17:48133439-48430275	control	PininKD	1.42527	6.61866	2.2153	1.23804	0.00805
ENSG00000141293.13	SKAP1	chr17:48133439-48430275	control	PininKD	1.42527	6.61866	2.2153	1.23804	0.00805
N/A	U3	chr17:48133439-48430275	control	PininKD	1.42527	6.61866	2.2153	1.23804	0.00805
ENSG00000276851.1	RP5-875H18.9	chr17:50094064-50094647	control	PininKD	1.60829	7.45254	2.21221	1.8512	0.0099
ENSG00000162444.11	RBP7	chr1:9997205-10016020	control	PininKD	1.98204	8.96205	2.17685	1.83097	0.00875
ENSG00000087258.11	GNAO1	chr16:56191389-56357444	control	PininKD	1.20735	5.39764	2.16048	1.08715	0.00295
N/A	MIR3935	chr16:56191389-56357444	control	PininKD	1.20735	5.39764	2.16048	1.08715	0.00295
ENSG00000260198.1	RP11-441F2.2	chr16:56191389-56357444	control	PininKD	1.20735	5.39764	2.16048	1.08715	0.00295
ENSG00000279764.1	RP11-441F2.4	chr16:56191389-56357444	control	PininKD	1.20735	5.39764	2.16048	1.08715	0.00295
ENSG00000163638.11	ADAMTS9	chr3:64515653-65011468	control	PininKD	4.72488	20.9409	2.14797	1.77789	0.00755
ENSG00000155918.5	RAET1L	chr6:150018333-150025532	control	PininKD	0.35164	1.55049	2.14055	1.52277	0.0093
ENSG00000112149.7	CD83	chr6:14117255-14136918	control	PininKD	1.35307	5.9335	2.13265	2.09782	0.00485
ENSG00000103355.10	PRSS33	chr16:2783952-2787948	control	PininKD	1.44988	6.35543	2.13205	2.20051	0.0006
ENSG00000116741.7	RGS2	chr1:192809038-192812283	control	PininKD	1.14377	4.97818	2.12182	1.83636	0.0024
ENSG00000187800.11	PEAR1	chr1:156893697-156916434	control	PininKD	0.477464	2.07003	2.11619	1.5725	0.0004
ENSG00000232774.5	FLJ22447	chr14:61187558-61658696	control	PininKD	17.1822	74.0324	2.10724	1.75189	0.0024
ENSG00000027075.11	PRKCH	chr14:61187558-61658696	control	PininKD	17.1822	74.0324	2.10724	1.75189	0.0024
ENSG00000258989.1	RP11-47I22.4	chr14:61187558-61658696	control	PininKD	17.1822	74.0324	2.10724	1.75189	0.0024
ENSG00000142871.13	CYR61	chr1:85580760-85583962	control	PininKD	28.8042	123.586	2.10117	3.13502	5e-05
ENSG00000243225.2	RP11-7F17.1	chr14:76968682-76969145	control	PininKD	5.53159	23.6459	2.09582	2.11947	0.0015
ENSG00000132530.14	XAF1	chr17:6755446-6776116	control	PininKD	0.613447	2.55348	2.05745	1.05488	5e-05
ENSG00000149591.14	TAGLN	chr11:117199320-117232525	control	PininKD	21.8091	90.1956	2.04813	2.0721	0.0092
ENSG00000120708.14	TGFBI	chr5:136028894-136063818	control	PininKD	51.757	212.969	2.04082	2.54167	5e-05
ENSG00000261068.2	RP11-7K24.3	chr6:42092232-42094259	control	PininKD	0.517331	2.10579	2.0252	1.80453	0.00555
ENSG00000132002.5	DNAJB1	chr19:14514769-14565980	control	PininKD	56.5319	227.521	2.00886	2.04994	0.0051
N/A	RP11-74C1.4	chr1:151540304-151583583	control	PininKD	6.73382	27.0766	2.00755	2.4268	0.00015
ENSG00000143367.13	TUFT1	chr1:151540304-151583583	control	PininKD	6.73382	27.0766	2.00755	2.4268	0.00015
ENSG00000064195.7	DLX3	chr17:49990004-49995224	control	PininKD	1.2045	4.78541	1.99021	2.02242	0.0043
ENSG00000171631.12	P2RY6	chr11:73264504-73298617	control	PininKD	2.11988	8.41188	1.98844	1.83739	0.0067
ENSG00000236383.5	LINC00854	chr17:43211834-43305976	control	PininKD	0.193881	0.768988	1.98779	0.180757	0.0004
ENSG00000277903.1 ENSG00000274862.1 ENSG00000274062.1 ENSG00000278591.1	RNU2-1	chr17:43211834-43305976	control	PininKD	0.193881	0.768988	1.98779	0.180757	0.0004
ENSG00000278774.1	U2	chr17:43211834-43305976	control	PininKD	0.193881	0.768988	1.98779	0.180757	0.0004
ENSG00000198208.9	RPS6KL1	chr14:74903953-74923396	control	PininKD	1.46009	5.69086	1.96259	1.313	0.0059
ENSG00000250337.3	LINC01021	chr5:27472291-27496401	control	PininKD	0.253533	0.983736	1.9561	0.728166	0.01405
ENSG00000120694.17	HSPH1	chr13:31134973-31162388	control	PininKD	53.7866	208.639	1.95569	1.6615	0.00125
ENSG00000067445.18	TRO	chrX:54920461-54931431	control	PininKD	0.708624	2.73779	1.94992	1.12747	0.00035
ENSG00000163395.14	IGFN1	chr1:201190824-201228952	control	PininKD	3.27084	12.5992	1.94561	2.01749	0.0002
ENSG00000189060.5	H1F0	chr22:37805092-37807436	control	PininKD	6.0989	23.4728	1.94437	2.82403	5e-05
ENSG00000144824.17	PHLDB2	chr3:111674675-111976517	control	PininKD	8.58724	32.7787	1.93249	1.91395	0.0007
ENSG00000240891.4	PLCXD2	chr3:111674675-111976517	control	PininKD	8.58724	32.7787	1.93249	1.91395	0.0007
ENSG00000011638.8	TMEM159	chr16:20933110-21180616	control	PininKD	4.7112	17.7193	1.91115	1.86681	0.014
ENSG00000183833.14	MAATS1	chr3:119703021-119767102	control	PininKD	1.05462	3.96257	1.90972	1.14313	0.0012
ENSG00000204516.7	MICB	chr6:31494880-31511124	control	PininKD	2.22004	8.18744	1.88283	2.27438	0.00035
ENSG00000189120.4	SP6	chr17:47844907-47855874	control	PininKD	0.516243	1.8982	1.87851	2.01558	0.003
ENSG00000105499.11	PLA2G4C	chr19:48047842-48110817	control	PininKD	2.33258	8.41686	1.85135	1.28327	0.00215
ENSG00000166592.9	RRAD	chr16:66921678-66925644	control	PininKD	36.575	130.873	1.83924	2.98172	5e-05
ENSG00000138166.5	DUSP5	chr10:110497837-110511544	control	PininKD	17.2721	61.7827	1.83876	2.8039	5e-05
ENSG00000122861.13	PLAU	chr10:73909176-73922777	control	PininKD	41.0059	146.476	1.83676	3.09901	5e-05
ENSG00000272079.2	LA16c-380H5.5	chr16:3006119-3007388	control	PininKD	2.30842	8.22297	1.83276	1.94851	0.0026
ENSG00000227908.3	FLJ31104	chr5:55995166-56003649	control	PininKD	0.216632	0.768655	1.82709	1.698	0.01155
ENSG00000186594.10	MIR22HG	chr17:1711492-1738599	control	PininKD	2.24473	7.94986	1.82439	1.16662	0.0006
ENSG00000137267.5	TUBB2A	chr6:3153668-3157526	control	PininKD	5.34474	18.7686	1.81213	2.50096	0.0001
ENSG00000267453.4	AC004791.2	chr19:15851992-15864904	control	PininKD	51.5419	179.926	1.80358	1.59856	0.01455
ENSG00000011332.17	DPF1	chr19:38211005-38229714	control	PininKD	2.53734	8.83185	1.7994	1.88571	0.00055
ENSG00000189143.9	CLDN4	chr7:73799541-73832693	control	PininKD	2.24745	7.81236	1.79747	2.05612	0.00105
ENSG00000142621.17	FHAD1	chr1:15247271-15400283	control	PininKD	1.81315	6.29276	1.7952	1.12402	0.0076
ENSG00000107537.11	PHYH	chr10:13277795-13302412	control	PininKD	9.9524	34.3403	1.78679	2.57083	5e-05
ENSG00000095739.9	BAMBI	chr10:28677341-28682939	control	PininKD	2.96082	10.2049	1.7852	2.13236	0.0008
ENSG00000128228.4	SDF2L1	chr22:21642260-21644298	control	PininKD	11.5713	39.5957	1.77479	2.48064	0.00025
ENSG00000264230.5	ANXA8L1	chr10:46369086-46537864	control	PininKD	1.41165	4.82628	1.77353	1.33833	0.00285
ENSG00000279458.1	CH17-335B8.4	chr10:46369086-46537864	control	PininKD	1.41165	4.82628	1.77353	1.33833	0.00285
ENSG00000273225.2	FAM25BP	chr10:46369086-46537864	control	PininKD	1.41165	4.82628	1.77353	1.33833	0.00285
N/A	HNRNPA1P33	chr10:46369086-46537864	control	PininKD	1.41165	4.82628	1.77353	1.33833	0.00285
ENSG00000197696.7	NMB	chr15:84655128-84658563	control	PininKD	0.907336	3.06358	1.75551	1.49616	0.01515
ENSG00000213413.2	PVRIG	chr7:100177562-100272218	control	PininKD	0.248494	0.837603	1.75306	0.29838	0.0094
ENSG00000066923.15	STAG3	chr7:100177562-100272218	control	PininKD	0.248494	0.837603	1.75306	0.29838	0.0094
N/A	RPP25	chr15:74954415-75021496	control	PininKD	4.69514	15.7448	1.74563	2.33115	0.0003
ENSG00000099953.7	MMP11	chr22:23763020-23784316	control	PininKD	1.12477	3.76122	1.74157	1.01929	0.01085
ENSG00000149201.7	CCDC81	chr11:86374735-86423109	control	PininKD	0.242315	0.808219	1.73786	0.705883	0.01415
ENSG00000100311.14	PDGFB	chr22:39223358-39244751	control	PininKD	2.57627	8.55473	1.73144	2.20115	0.0012
ENSG00000008517.14	IL32	chr16:3065296-3087100	control	PininKD	89.9166	297.942	1.72837	2.56002	0.0004
ENSG00000110203.6	FOLR3	chr11:72114868-72139892	control	PininKD	7.7198	25.5618	1.72735	1.41639	0.01255
ENSG00000169169.12	CPT1C	chr19:49690897-49713731	control	PininKD	2.98723	9.79064	1.71259	1.4188	0.0041
ENSG00000113070.7	HBEGF	chr5:140332842-140346631	control	PininKD	3.94577	12.9197	1.71119	2.2999	0.0004
N/A	RP11-50I19.2	chr12:32000374-32001222	control	PininKD	6.00647	19.6084	1.70688	2.0519	0.00235
ENSG00000003137.6	CYP26B1	chr2:72129237-72148038	control	PininKD	0.99409	3.2161	1.69386	1.39352	0.0018
ENSG00000259953.1	RP11-4O1.2	chr9:112032554-112037730	control	PininKD	0.332154	1.06836	1.68548	1.3131	0.0158
ENSG00000232810.3	TNF	chr6:31575566-31578336	control	PininKD	16.3105	52.1302	1.67632	2.43698	0.0001
ENSG00000169129.12	AFAP1L2	chr10:114294823-114404756	control	PininKD	2.4971	7.90704	1.66289	1.49854	0.00415
ENSG00000138316.8	ADAMTS14	chr10:70672802-70762441	control	PininKD	2.16396	6.83987	1.6603	2.09931	0.00055
ENSG00000128394.14	APOBEC3F	chr22:39040603-39087743	control	PininKD	1.12065	3.52919	1.655	1.04337	0.0151
ENSG00000239713.5	APOBEC3G	chr22:39040603-39087743	control	PininKD	1.12065	3.52919	1.655	1.04337	0.0151
ENSG00000124762.11	CDKN1A	chr6:36676459-36687339	control	PininKD	4.94171	15.5292	1.6519	2.05598	5e-05
ENSG00000171903.14	CYP4F11	chr19:15912366-15934867	control	PininKD	2.45873	7.64164	1.63597	2.11311	0.0008
ENSG00000187608.6	ISG15	chr1:1001137-1014541	control	PininKD	18.9514	58.7584	1.63249	2.06036	0.00585
ENSG00000188290.8	HES4	chr1:998961-1000172	control	PininKD	28.057	86.0567	1.61692	2.45221	0.00075
ENSG00000273038.2	RP11-479G22.8	chr10:32887254-32889311	control	PininKD	1.05454	3.23271	1.61613	1.69049	0.0104
ENSG00000106211.8	HSPB1	chr7:76302543-76304295	control	PininKD	593.983	1808.65	1.60642	2.10611	0.00115
ENSG00000196611.4	MMP1	chr11:102746967-102843803	control	PininKD	5.90951	17.9788	1.60519	2.12117	0.0012
ENSG00000196754.8	S100A2	chr1:153561107-153567890	control	PininKD	166.047	497.154	1.5821	2.35864	0.0004
ENSG00000135378.3	PRRG4	chr11:32829942-32858123	control	PininKD	1.47671	4.4076	1.57761	2.19125	0.00075
ENSG00000197279.3	ZNF165	chr6:28078791-28089563	control	PininKD	5.67535	16.8723	1.57188	2.02434	0.002
ENSG00000183696.11	UPP1	chr7:48088627-48108733	control	PininKD	37.152	110.143	1.56787	1.94433	0.00475
ENSG00000248112.1	RP11-78C3.1	chr5:82919375-82921119	control	PininKD	11.1681	32.7935	1.55403	2.02889	0.0017
ENSG00000049089.11	COL9A2	chr1:40300486-40317816	control	PininKD	0.783121	2.25756	1.52746	0.994813	0.0072
ENSG00000175352.8	NRIP3	chr11:8980575-9004049	control	PininKD	3.56103	10.2436	1.52436	2.00456	0.00045
ENSG00000148426.10	PROSER2	chr10:11823338-11894700	control	PininKD	27.6195	79.2365	1.52048	1.9594	0.0022
ENSG00000044574.7	HSPA5	chr9:125234852-125241330	control	PininKD	100.902	289.472	1.52047	2.24926	0.00075
ENSG00000067082.12	KLF6	chr10:3775995-3785281	control	PininKD	38.1141	108.966	1.51547	1.72586	0.00105
ENSG00000239920.1	AC015691.13	chr11:5248082-5645789	control	PininKD	0.279706	0.79864	1.51363	0.323965	0.001
ENSG00000224295.2	AC087380.14	chr11:5248082-5645789	control	PininKD	0.279706	0.79864	1.51363	0.323965	0.001
N/A	HBE1	chr11:5248082-5645789	control	PininKD	0.279706	0.79864	1.51363	0.323965	0.001
ENSG00000213934.5	HBG1	chr11:5248082-5645789	control	PininKD	0.279706	0.79864	1.51363	0.323965	0.001
ENSG00000196565.10	HBG2	chr11:5248082-5645789	control	PininKD	0.279706	0.79864	1.51363	0.323965	0.001
N/A	HNRNPA1P53	chr11:5248082-5645789	control	PininKD	0.279706	0.79864	1.51363	0.323965	0.001
ENSG00000230484.2	OR51A10P	chr11:5248082-5645789	control	PininKD	0.279706	0.79864	1.51363	0.323965	0.001
ENSG00000229093.1	OR51AB1P	chr11:5248082-5645789	control	PininKD	0.279706	0.79864	1.51363	0.323965	0.001
ENSG00000213931.3 ENSG00000167355.5 ENSG00000184881.3	OR51B2	chr11:5248082-5645789	control	PininKD	0.279706	0.79864	1.51363	0.323965	0.001
ENSG00000183251.3	OR51B4	chr11:5248082-5645789	control	PininKD	0.279706	0.79864	1.51363	0.323965	0.001
ENSG00000242180.3	OR51B5	chr11:5248082-5645789	control	PininKD	0.279706	0.79864	1.51363	0.323965	0.001
N/A	OR51B8P	chr11:5248082-5645789	control	PininKD	0.279706	0.79864	1.51363	0.323965	0.001
N/A	OR51I1	chr11:5248082-5645789	control	PininKD	0.279706	0.79864	1.51363	0.323965	0.001
ENSG00000248424.1	OR51K1P	chr11:5248082-5645789	control	PininKD	0.279706	0.79864	1.51363	0.323965	0.001
N/A	OR52H1	chr11:5248082-5645789	control	PininKD	0.279706	0.79864	1.51363	0.323965	0.001
N/A	OR52H2P	chr11:5248082-5645789	control	PininKD	0.279706	0.79864	1.51363	0.323965	0.001
ENSG00000233646.1	OR52T1P	chr11:5248082-5645789	control	PininKD	0.279706	0.79864	1.51363	0.323965	0.001
N/A	OR52V1P	chr11:5248082-5645789	control	PininKD	0.279706	0.79864	1.51363	0.323965	0.001
ENSG00000175520.8	UBQLN3	chr11:5248082-5645789	control	PininKD	0.279706	0.79864	1.51363	0.323965	0.001
N/A	UBQLNL	chr11:5248082-5645789	control	PininKD	0.279706	0.79864	1.51363	0.323965	0.001
ENSG00000136147.14	PHF11	chr13:49495609-49528987	control	PininKD	7.91056	22.435	1.5039	1.85054	0.00085
ENSG00000156384.12	SFR1	chr10:104122057-104126385	control	PininKD	6.01928	17.0315	1.50055	1.9402	0.0013
ENSG00000115297.10	TLX2	chr2:74513462-74517147	control	PininKD	0.56038	1.58518	1.50017	1.25888	0.01185
ENSG00000151287.14	TEX30	chr13:102765989-102773811	control	PininKD	10.8056	30.5062	1.49733	1.89082	0.0068
ENSG00000128383.10	APOBEC3A	chr22:38952740-38998209	control	PininKD	2.12527	5.94977	1.48519	1.59619	0.00545
ENSG00000179750.13	APOBEC3B	chr22:38952740-38998209	control	PininKD	2.12527	5.94977	1.48519	1.59619	0.00545
ENSG00000267519.3	CTD-3252C9.4	chr19:13834515-13836359	control	PininKD	18.5007	51.783	1.4849	2.37995	0.0001
N/A	MIR24-2	chr19:13834515-13836359	control	PininKD	18.5007	51.783	1.4849	2.37995	0.0001
ENSG00000129757.10	CDKN1C	chr11:2883212-2885881	control	PininKD	9.14675	25.573	1.48329	2.02448	0.0017
ENSG00000163584.15	RPL22L1	chr3:170864874-170870483	control	PininKD	17.1379	47.2885	1.4643	1.84377	0.0044
ENSG00000266692.1 ENSG00000264452.1	snoZ6	chr21:44350162-44443081	control	PininKD	7.25706	19.8889	1.45451	1.68533	0.0035
ENSG00000142185.14	TRPM2	chr21:44350162-44443081	control	PininKD	7.25706	19.8889	1.45451	1.68533	0.0035
ENSG00000197872.9	FAM49A	chr2:16549458-16666331	control	PininKD	2.35789	6.44791	1.45133	1.52842	0.00195
ENSG00000128342.4	LIF	chr22:30239193-30246998	control	PininKD	13.9032	37.8897	1.44639	1.78798	0.00105
ENSG00000134668.10	SPOCD1	chr1:31789129-31816051	control	PininKD	2.12341	5.69416	1.4231	1.49007	0.0117
ENSG00000167103.9	PIP5KL1	chr9:127920878-127930797	control	PininKD	2.22933	5.9686	1.42078	1.25858	0.005
ENSG00000101928.10	MOSPD1	chrX:134887625-134915267	control	PininKD	2.54924	6.81823	1.41933	1.66664	0.00285
ENSG00000124216.3	SNAI1	chr20:49982998-49988886	control	PininKD	3.9978	10.5555	1.40072	1.70765	0.0094
ENSG00000104888.7	SLC17A7	chr19:49429400-49442360	control	PininKD	1.5525	4.07481	1.39214	1.4819	0.0083
ENSG00000151929.7	BAG3	chr10:119651369-119677819	control	PininKD	24.2182	63.5331	1.39142	2.2056	0.0002
ENSG00000145050.13	MANF	chr3:51385046-51389397	control	PininKD	90.8026	238.074	1.3906	1.81295	0.00255
ENSG00000173868.9	PHOSPHO1	chr17:49223361-49230766	control	PininKD	1.66294	4.34724	1.38636	1.38027	0.0165
ENSG00000145545.9	SRD5A1	chr5:6633342-6669562	control	PininKD	4.18018	10.9034	1.38313	1.77748	0.0047
ENSG00000117407.14	ARTN	chr1:43933319-43937241	control	PininKD	4.739	12.2851	1.37426	1.50696	0.0045
ENSG00000125538.9	IL1B	chr2:112829750-112836903	control	PininKD	27.5189	71.0764	1.36895	1.76417	0.00905
ENSG00000137563.9	GGH	chr8:63015078-63039171	control	PininKD	31.2594	80.5988	1.36647	2.07376	0.00055
ENSG00000168528.9	SERINC2	chr1:31409564-31434680	control	PininKD	165.587	424.922	1.35961	1.76844	0.0063
ENSG00000164778.4	EN2	chr7:155458128-155464831	control	PininKD	0.974408	2.49074	1.35398	1.55986	0.01425
ENSG00000120129.5	DUSP1	chr5:172758225-172777774	control	PininKD	108.385	273.836	1.33714	1.95985	0.00265
ENSG00000135127.9	CCDC64	chr12:119989868-120094494	control	PininKD	2.44406	6.1681	1.33555	1.15874	0.00695
ENSG00000255575.1	RP1-267D11.1	chr12:119989868-120094494	control	PininKD	2.44406	6.1681	1.33555	1.15874	0.00695
ENSG00000160161.7	CILP2	chr19:19538247-19546659	control	PininKD	1.79816	4.53346	1.33409	1.73161	0.00465
ENSG00000138623.7	SEMA7A	chr15:74409288-74434467	control	PininKD	8.66282	21.8172	1.33256	1.73004	0.0013
ENSG00000023445.11	BIRC3	chr11:102317449-102339403	control	PininKD	6.25139	15.6161	1.32079	1.84551	0.00085
ENSG00000163170.9	BOLA3	chr2:74135397-74147994	control	PininKD	34.461	85.1896	1.30571	1.85817	0.002
ENSG00000262919.5	FAM58A	chrX:153587918-153604353	control	PininKD	11.0855	27.3827	1.3046	1.77378	0.00495
ENSG00000169429.8	CXCL8	chr4:73740505-73743716	control	PininKD	61.4589	151.401	1.30068	1.88905	0.00325
ENSG00000188112.6	C6orf132	chr6:42101117-42142619	control	PininKD	1.63973	4.03649	1.29964	1.18346	0.01345
ENSG00000154342.5	WNT3A	chr1:228007050-228061260	control	PininKD	3.42762	8.41795	1.29626	1.69796	0.00725
ENSG00000197019.4	SERTAD1	chr19:40421591-40426025	control	PininKD	9.67695	23.6465	1.289	1.95501	0.0028
ENSG00000144655.12	CSRNP1	chr3:39141854-39154562	control	PininKD	3.54441	8.63367	1.28443	1.65696	0.0085
N/A	IQCJ	chr3:158962234-159897366	control	PininKD	18.0545	43.9767	1.28438	1.26963	0.0052
ENSG00000250588.4	IQCJ-SCHIP1	chr3:158962234-159897366	control	PininKD	18.0545	43.9767	1.28438	1.26963	0.0052
N/A	MIR3919	chr3:158962234-159897366	control	PininKD	18.0545	43.9767	1.28438	1.26963	0.0052
ENSG00000151967.16	SCHIP1	chr3:158962234-159897366	control	PininKD	18.0545	43.9767	1.28438	1.26963	0.0052
ENSG00000109255.9	NMU	chr4:55595228-55636698	control	PininKD	23.5371	56.6778	1.26785	1.6951	0.00405
ENSG00000196074.10	SYCP2	chr20:59863562-59933655	control	PininKD	4.49397	10.8192	1.26753	1.22587	0.00575
ENSG00000260260.1	SNHG19	chr16:2154796-2155358	control	PininKD	34.8289	83.8381	1.26732	1.56988	0.01235
ENSG00000106070.15	GRB10	chr7:50590062-50793462	control	PininKD	4.28817	10.2809	1.26153	1.19125	0.00425
ENSG00000148834.10	GSTO1	chr10:104235355-104267459	control	PininKD	62.8622	149.939	1.25411	2.14555	0.00045
ENSG00000169019.10	COMMD8	chr4:47450795-47463719	control	PininKD	5.29348	12.4901	1.2385	1.65722	0.00695
ENSG00000127948.11	POR	chr7:75899199-75994659	control	PininKD	34.9358	82.3032	1.23624	1.55237	0.0105
ENSG00000170312.13	CDK1	chr10:60778330-60794852	control	PininKD	26.7215	62.9176	1.23546	2.0931	0.00055
ENSG00000136943.8	CTSV	chr9:97029678-97039643	control	PininKD	5.55775	13.0417	1.23056	1.65866	0.0077
ENSG00000132688.10	NES	chr1:156668762-156677397	control	PininKD	1.08721	2.54064	1.22456	1.55491	0.01015
ENSG00000019549.6	SNAI2	chr8:48917689-48921740	control	PininKD	11.2625	25.9882	1.20632	1.87676	0.00315
ENSG00000006327.11	TNFRSF12A	chr16:3014711-3022383	control	PininKD	184.067	424.117	1.20423	1.84646	0.00475
ENSG00000155660.8	PDIA4	chr7:149003061-149028641	control	PininKD	60.5094	139.267	1.20263	1.95966	0.0014
ENSG00000102390.8	PBDC1	chrX:76172935-76178204	control	PininKD	9.6661	22.2285	1.20141	1.72406	0.00685
ENSG00000122694.13	GLIPR2	chr9:36136535-36163913	control	PininKD	6.99201	16.0168	1.19581	1.53062	0.0119
ENSG00000130066.14	SAT1	chrX:23783157-23786226	control	PininKD	119.204	272.969	1.1953	1.83035	0.0053
ENSG00000121064.10	SCPEP1	chr17:56978104-57006768	control	PininKD	10.0892	23.0387	1.19125	1.6188	0.00355
ENSG00000100302.6	RASD2	chr22:35540867-35554001	control	PininKD	4.11018	9.33649	1.18368	1.57281	0.01515
ENSG00000099860.6	GADD45B	chr19:2476121-2478259	control	PininKD	76.6204	173.646	1.18035	1.78376	0.0063
N/A	IER5	chr1:181088711-181092899	control	PininKD	12.0645	27.3369	1.18008	1.90292	0.00325
ENSG00000145293.12	ENOPH1	chr4:82430561-82461091	control	PininKD	11.0578	25.0221	1.17814	1.81516	0.00425
ENSG00000172936.10	MYD88	chr3:38138477-38143022	control	PininKD	3.6219	8.15636	1.17118	1.56421	0.00845
ENSG00000198918.7	RPL39	chrX:119786503-119791643	control	PininKD	107.922	242.135	1.16583	1.83836	0.0032
ENSG00000197747.6	S100A10	chr1:151982914-151994390	control	PininKD	172.214	385.7	1.16327	1.81467	0.00245
ENSG00000162976.10	PQLC3	chr2:11155197-11178874	control	PininKD	8.18353	18.3209	1.16269	1.52569	0.0089
ENSG00000196976.6	LAGE3	chrX:154477031-154479257	control	PininKD	34.2884	76.6004	1.15963	1.7143	0.00505
ENSG00000160471.10	COX6B2	chr19:55349305-55363260	control	PininKD	4.60654	10.2513	1.15406	1.34032	0.0161
ENSG00000267706.3	CTD-2105E13.6	chr19:55349305-55363260	control	PininKD	4.60654	10.2513	1.15406	1.34032	0.0161
ENSG00000180043.9	FAM71E2	chr19:55349305-55363260	control	PininKD	4.60654	10.2513	1.15406	1.34032	0.0161
ENSG00000108960.5	MMD	chr17:55392612-55421992	control	PininKD	8.29568	18.3845	1.14806	1.33337	0.014
ENSG00000069849.8	ATP1B3	chr3:141876123-141926514	control	PininKD	76.723	169.988	1.1477	1.5635	0.00775
ENSG00000110492.13	MDK	chr11:46380755-46383837	control	PininKD	40.7648	90.2758	1.14701	1.875	0.00385
ENSG00000164032.9	H2AFZ	chr4:99948085-100215505	control	PininKD	130.151	285.921	1.13543	1.90934	0.00225
ENSG00000011422.9	PLAUR	chr19:43646094-43670547	control	PininKD	25.6505	56.3501	1.13543	1.61793	0.0036
ENSG00000125845.6	BMP2	chr20:6767663-6780280	control	PininKD	2.40792	5.27602	1.13166	1.57474	0.01075
ENSG00000136950.11	ARPC5L	chr9:124862129-124877733	control	PininKD	23.7195	51.851	1.12829	1.77927	0.00665
ENSG00000205542.8	TMSB4X	chrX:12975107-12977227	control	PininKD	716.063	1553.27	1.11715	1.73317	0.0053
ENSG00000072401.12	UBE2D1	chr10:58334974-58370753	control	PininKD	6.1807	13.3393	1.10984	1.59713	0.00955
ENSG00000205336.9	GPR56	chr16:57610651-57665580	control	PininKD	37.763	81.1622	1.10383	1.51205	0.00725
ENSG00000125356.6	NDUFA1	chrX:119870474-119876662	control	PininKD	66.1011	141.8	1.10112	1.70163	0.0058
ENSG00000198856.10	OSTC	chr4:108650583-108667820	control	PininKD	25.7502	55.105	1.0976	1.77465	0.0039
ENSG00000185222.7	WBP5	chrX:103356444-103358469	control	PininKD	35.3527	75.4104	1.09294	1.77908	0.00365
ENSG00000119888.8	EPCAM	chr2:47345157-47387601	control	PininKD	39.1795	83.5598	1.09271	1.61659	0.0084
ENSG00000083454.19	P2RX5	chr17:3662895-3696404	control	PininKD	39.7213	84.6065	1.09085	1.61465	0.0076
ENSG00000257950.3	P2RX5-TAX1BP3	chr17:3662895-3696404	control	PininKD	39.7213	84.6065	1.09085	1.61465	0.0076
ENSG00000213977.5	TAX1BP3	chr17:3662895-3696404	control	PininKD	39.7213	84.6065	1.09085	1.61465	0.0076
ENSG00000203760.6	CENPW	chr6:126340173-126348875	control	PininKD	20.589	43.4386	1.07711	1.45892	0.0164
ENSG00000148572.12	NRBF2	chr10:63133246-63155031	control	PininKD	8.87353	18.5542	1.06417	1.52965	0.0148
ENSG00000125746.12	EML2	chr19:45606993-45645629	control	PininKD	13.4085	27.9849	1.06149	1.07671	0.00955
ENSG00000175602.3	CCDC85B	chr11:65890111-65891635	control	PininKD	109.435	227.588	1.05635	1.71438	0.004
N/A	CITED4	chr1:40861050-40862366	control	PininKD	45.1284	93.2857	1.04762	1.69352	0.00635
ENSG00000119927.11	GPAM	chr10:112149863-112215377	control	PininKD	2.30713	4.74259	1.03957	1.45431	0.00995
ENSG00000075188.6	NUP37	chr12:102063354-102120124	control	PininKD	19.1777	39.0285	1.0251	1.52446	0.01305
ENSG00000183779.6	ZNF703	chr8:37695750-37700021	control	PininKD	6.96168	14.0929	1.01746	1.61462	0.01015
ENSG00000148841.13	ITPRIP	chr10:104309697-104338404	control	PininKD	6.18243	12.5049	1.01625	1.51465	0.01325
ENSG00000244607.3	CCDC13	chr3:42692662-42804531	control	PininKD	29.3459	59.1623	1.01152	1.6057	0.0051
N/A	HHATL	chr3:42692662-42804531	control	PininKD	29.3459	59.1623	1.01152	1.6057	0.0051
ENSG00000181061.11	HIGD1A	chr3:42692662-42804531	control	PininKD	29.3459	59.1623	1.01152	1.6057	0.0051
ENSG00000153130.15	SCOC	chr4:140257285-140385726	control	PininKD	17.4306	35.0848	1.00922	1.49368	0.0151
ENSG00000184216.9	IRAK1	chrX:154010499-154019995	control	PininKD	58.5096	116.959	0.999256	1.40855	0.01535
ENSG00000211524.3	MIR718	chrX:154010499-154019995	control	PininKD	58.5096	116.959	0.999256	1.40855	0.01535
N/A	FAM103A2P	chr6:166409363-166957191	control	PininKD	66.2325	132.019	0.995133	1.49836	0.0157
ENSG00000222958.1	MIR1913	chr6:166409363-166957191	control	PininKD	66.2325	132.019	0.995133	1.49836	0.0157
ENSG00000026297.13	RNASET2	chr6:166409363-166957191	control	PininKD	66.2325	132.019	0.995133	1.49836	0.0157
ENSG00000249141.1	RP11-514O12.4	chr6:166409363-166957191	control	PininKD	66.2325	132.019	0.995133	1.49836	0.0157
ENSG00000235008.1	RP3-497J21.1	chr6:166409363-166957191	control	PininKD	66.2325	132.019	0.995133	1.49836	0.0157
ENSG00000071242.9	RPS6KA2	chr6:166409363-166957191	control	PininKD	66.2325	132.019	0.995133	1.49836	0.0157
ENSG00000232082.1	RPS6KA2-IT1	chr6:166409363-166957191	control	PininKD	66.2325	132.019	0.995133	1.49836	0.0157
ENSG00000164736.5	SOX17	chr8:54457934-54460888	control	PininKD	17.6238	35.0981	0.993872	1.71632	0.0055
ENSG00000168564.5	CDKN2AIP	chr4:183444590-183448198	control	PininKD	7.4194	14.7245	0.988842	1.44796	0.0105
ENSG00000128284.17	APOL3	chr22:36140329-36166177	control	PininKD	7.02365	13.936	0.988519	1.13252	0.01035
ENSG00000172586.7	CHCHD1	chr10:73782046-73783652	control	PininKD	25.3575	50.2739	0.987397	1.54402	0.0132
ENSG00000136521.10	NDUFB5	chr3:179604689-179627647	control	PininKD	40.4911	79.7803	0.978428	1.29099	0.0154
ENSG00000092853.11	CLSPN	chr1:35720217-35769967	control	PininKD	8.98848	17.709	0.978331	1.27408	0.01565
ENSG00000101608.10	MYL12A	chr18:3247480-3261850	control	PininKD	199.695	392.808	0.976023	1.57554	0.0111
ENSG00000123975.4	CKS2	chr9:89311197-89316703	control	PininKD	201.404	394.499	0.969931	1.61108	0.0092
ENSG00000005486.14	RHBDD2	chr7:75842601-75888926	control	PininKD	31.8374	62.1692	0.96548	1.50133	0.0161
ENSG00000130520.8	LSM4	chr19:18306229-18323274	control	PininKD	111.678	216.865	0.957456	1.58995	0.01245
ENSG00000132646.8	PCNA	chr20:5114952-5126626	control	PininKD	56.2938	107.46	0.932754	1.63236	0.00945
ENSG00000142227.8	EMP3	chr19:48296456-48330553	control	PininKD	66.6751	126.997	0.929577	1.4356	0.0124
ENSG00000198258.8	UBL5	chr19:9827891-9830115	control	PininKD	273.708	518.825	0.922613	1.59092	0.0087
ENSG00000140416.17	TPM1	chr15:63042631-63071915	control	PininKD	62.543	118.416	0.920943	1.47647	0.0124
ENSG00000168461.10	RAB31	chr18:9708164-9862551	control	PininKD	7.90916	14.9685	0.920332	1.13555	0.0155
ENSG00000266127.1	ZNF415P1	chr18:9708164-9862551	control	PininKD	7.90916	14.9685	0.920332	1.13555	0.0155
ENSG00000111843.11	TMEM14C	chr6:10722914-10731129	control	PininKD	59.8203	113.042	0.918149	1.50569	0.01625
ENSG00000105011.6	ASF1B	chr19:14119105-14136956	control	PininKD	21.8059	41.1184	0.915065	1.4767	0.01045
ENSG00000137547.6	MRPL15	chr8:54135209-54147901	control	PininKD	32.2138	59.8269	0.893114	1.47522	0.0156
ENSG00000165678.17	GHITM	chr10:84138419-84153555	control	PininKD	41.5573	76.327	0.877093	1.53832	0.01255
ENSG00000005022.5	SLC25A5	chrX:119466033-119471319	control	PininKD	109.444	200.79	0.875496	1.52251	0.01095
ENSG00000010278.9	CD9	chr12:6199714-6238271	control	PininKD	43.9322	80.4351	0.872545	1.49434	0.01505
ENSG00000146072.6	TNFRSF21	chr6:47231531-47309905	control	PininKD	26.4798	47.7039	0.849217	1.47068	0.01605
ENSG00000178980.12	SEPW1	chr19:47778571-47784686	control	PininKD	152.045	271.872	0.838434	1.44817	0.01615
ENSG00000115657.10	ABCB6	chr2:219209767-219229717	control	PininKD	36.2784	20.5678	-0.818727	-1.07959	0.01645
ENSG00000198925.8	ATG9A	chr2:219209767-219229717	control	PininKD	36.2784	20.5678	-0.818727	-1.07959	0.01645
ENSG00000121691.4	CAT	chr11:34438924-34472062	control	PininKD	42.2616	23.4871	-0.847477	-1.36426	0.0156
ENSG00000147130.12	ZMYM3	chrX:71239623-71255146	control	PininKD	23.5791	12.9965	-0.859388	-1.49184	0.01515
ENSG00000144579.5	CTDSP1	chr2:218398255-218405941	control	PininKD	54.1239	29.7533	-0.863218	-1.4565	0.01245
ENSG00000179094.11	PER1	chr17:8140471-8163546	control	PininKD	35.872	19.3472	-0.890731	-1.23976	0.014
ENSG00000263620.1	RP11-599B13.6	chr17:8140471-8163546	control	PininKD	35.872	19.3472	-0.890731	-1.23976	0.014
ENSG00000220205.6	VAMP2	chr17:8140471-8163546	control	PininKD	35.872	19.3472	-0.890731	-1.23976	0.014
ENSG00000115806.10	GORASP2	chr2:170928463-170967129	control	PininKD	57.1385	30.7549	-0.893647	-1.42115	0.0154
ENSG00000133895.12	MEN1	chr11:64803509-64811294	control	PininKD	50.1285	26.8172	-0.902473	-1.50279	0.011
ENSG00000133704.7	IPO8	chr12:30628987-30695986	control	PininKD	29.4065	15.6532	-0.909679	-1.19639	0.0116
ENSG00000140564.8	FURIN	chr15:90868591-90883458	control	PininKD	45.0086	23.9502	-0.910165	-1.56587	0.01005
ENSG00000137203.8	TFAP2A	chr6:10393185-10419659	control	PininKD	51.7718	27.4565	-0.915019	-1.39069	0.0158
ENSG00000134250.15	NOTCH2	chr1:119911552-120069626	control	PininKD	13.6726	7.24768	-0.915701	-1.33041	0.0158
ENSG00000139645.9	ANKRD52	chr12:56230048-56258391	control	PininKD	19.0862	10.1064	-0.917259	-1.09076	0.01615
ENSG00000145901.12	TNIP1	chr5:151029944-151093577	control	PininKD	110.59	58.4596	-0.919707	-1.46207	0.01645
ENSG00000177169.7	ULK1	chr12:131894650-131923167	control	PininKD	15.261	8.04964	-0.922851	-1.41864	0.0117
ENSG00000122642.8	FKBP9	chr7:32957403-33006931	control	PininKD	57.9978	30.5361	-0.925481	-1.32161	0.0106
ENSG00000172819.14	RARG	chr12:53210566-53232980	control	PininKD	52.8909	27.7622	-0.929896	-1.42069	0.0086
N/A	MIR3137	chr3:195068278-195271167	control	PininKD	20.7141	10.862	-0.931329	-1.23949	0.0148
ENSG00000244314.3	RN7SL36P	chr3:195068278-195271167	control	PininKD	20.7141	10.862	-0.931329	-1.23949	0.0148
ENSG00000173950.13	XXYLT1	chr3:195068278-195271167	control	PininKD	20.7141	10.862	-0.931329	-1.23949	0.0148
ENSG00000147642.14	SYBU	chr8:109573977-109691791	control	PininKD	16.73	8.63933	-0.953442	-1.18916	0.014
N/A	CEBPD	chr8:47736908-47739086	control	PininKD	135.37	69.8442	-0.954698	-1.52229	0.01215
ENSG00000054118.11	THRAP3	chr1:36224415-36305357	control	PininKD	50.9278	26.273	-0.95487	-1.29829	0.0158
ENSG00000130227.14	XPO7	chr8:21919670-22006585	control	PininKD	39.4685	20.3547	-0.955342	-1.16397	0.0163
ENSG00000176624.10	MEX3C	chr18:51174549-51218304	control	PininKD	27.6135	14.2188	-0.95757	-1.42577	0.01215
ENSG00000110881.9	ASIC1	chr12:50057547-50083611	control	PininKD	9.71143	4.99711	-0.958589	-1.34753	0.0149
ENSG00000083444.14	PLOD1	chr1:11934204-11975538	control	PininKD	232.491	119.159	-0.96428	-1.37868	0.0107
ENSG00000177732.7	SOX12	chr20:320312-359660	control	PininKD	38.461	19.6792	-0.966723	-1.53165	0.01255
ENSG00000198752.7	CDC42BPB	chr14:102922655-103057462	control	PininKD	86.5086	44.0862	-0.972515	-1.14608	0.00965
ENSG00000175274.16	TP53I11	chr11:44719391-44951306	control	PininKD	36.6677	18.6083	-0.978562	-1.14353	0.01495
ENSG00000128335.11	APOL2	chr22:36226202-36239954	control	PininKD	63.1865	31.9312	-0.984649	-1.46988	0.00765
ENSG00000227234.1	SPANXB2	chrX:141002590-141003706	control	PininKD	293.767	148.31	-0.986053	-1.47392	0.0155
ENSG00000152409.8	JMY	chr5:79236188-79327215	control	PininKD	7.70446	3.86308	-0.995941	-1.57907	0.00905
ENSG00000070047.9	PHRF1	chr11:576485-612222	control	PininKD	14.8386	7.41875	-1.0001	-1.64166	0.00815
ENSG00000136295.12	TTYH3	chr7:2631950-2664802	control	PininKD	39.0098	19.5034	-1.00011	-1.65611	0.0046
ENSG00000055070.14	SZRD1	chr1:16352574-16437424	control	PininKD	123.267	61.5599	-1.00172	-1.43032	0.0138
ENSG00000197635.7	DPP4	chr2:161992240-162075169	control	PininKD	25.7452	12.7916	-1.00911	-1.42738	0.0075
ENSG00000175215.7	CTDSP2	chr12:57819926-57846739	control	PininKD	59.8661	29.6756	-1.01246	-1.39034	0.0051
ENSG00000183889.10	NPIPA7	chr16:16310340-16350590	control	PininKD	2.71955	1.34757	-1.01301	-1.01541	0.01605
ENSG00000244257.5	PKD1P1	chr16:16310340-16350590	control	PininKD	2.71955	1.34757	-1.01301	-1.01541	0.01605
ENSG00000178605.10	GTPBP6	chrX:304528-318819	control	PininKD	16.3495	8.09865	-1.01349	-1.53709	0.0147
ENSG00000100304.12	TTLL12	chr22:43166621-43187133	control	PininKD	47.6817	23.5439	-1.01808	-1.53669	0.0061
ENSG00000133026.10	MYH10	chr17:8413130-8630761	control	PininKD	20.6843	10.1835	-1.02231	-1.28334	0.0149
ENSG00000104967.6	NOVA2	chr19:45933733-45973546	control	PininKD	5.40607	2.65526	-1.02573	-1.38586	0.0096
ENSG00000105953.12	OGDH	chr7:44606571-44709066	control	PininKD	39.6423	19.3839	-1.03218	-1.52829	0.0113
ENSG00000113580.12	NR3C1	chr5:143277930-143435512	control	PininKD	14.4518	7.05136	-1.03528	-1.33274	0.0127
ENSG00000198723.8	C19orf45	chr19:7476874-7521026	control	PininKD	122.707	59.8632	-1.03548	-1.57124	0.00795
ENSG00000267952.1	CTD-2207O23.12	chr19:7476874-7521026	control	PininKD	122.707	59.8632	-1.03548	-1.57124	0.00795
ENSG00000198816.5	ZNF358	chr19:7476874-7521026	control	PininKD	122.707	59.8632	-1.03548	-1.57124	0.00795
ENSG00000112339.12	HBS1L	chr6:134960377-135103056	control	PininKD	26.9657	13.1381	-1.03737	-1.28717	0.0156
ENSG00000185219.13	ZNF445	chr3:44439769-44477670	control	PininKD	5.31537	2.56629	-1.05048	-1.64547	0.00705
ENSG00000007545.13	CRAMP1L	chr16:1612324-1702280	control	PininKD	135.043	65.1353	-1.05191	-1.33984	0.005
ENSG00000206053.10	HN1L	chr16:1612324-1702280	control	PininKD	135.043	65.1353	-1.05191	-1.33984	0.005
ENSG00000261732.1	LA16c-431H6.6	chr16:1612324-1702280	control	PininKD	135.043	65.1353	-1.05191	-1.33984	0.005
ENSG00000198728.8	LDB1	chr10:102107559-102120453	control	PininKD	15.2516	7.35112	-1.05293	-1.50099	0.0133
ENSG00000117298.12	ECE1	chr1:21217246-21345504	control	PininKD	112.187	53.9429	-1.0564	-1.48571	0.00895
ENSG00000197324.6	LRP10	chr14:22871612-22881580	control	PininKD	34.6048	16.6061	-1.05926	-1.41899	0.0162
ENSG00000278540.2	ACACA	chr17:37084987-37406818	control	PininKD	35.1699	16.828	-1.06348	-0.834274	0.01015
ENSG00000274308.1	RP11-19G24.1	chr17:37084987-37406818	control	PininKD	35.1699	16.828	-1.06348	-0.834274	0.01015
ENSG00000275029.1	RP11-19G24.3	chr17:37084987-37406818	control	PininKD	35.1699	16.828	-1.06348	-0.834274	0.01015
ENSG00000008294.18	SPAG9	chr17:50962173-51120865	control	PininKD	25.8537	12.348	-1.06609	-0.845921	0.0163
ENSG00000143614.7	GATAD2B	chr1:153804724-153922975	control	PininKD	12.3027	5.84127	-1.07462	-1.60412	0.01045
ENSG00000136193.14	SCRN1	chr7:29920102-30026684	control	PininKD	36.4393	17.2984	-1.07485	-1.56282	0.0073
ENSG00000113282.11	CLINT1	chr5:157785742-157859175	control	PininKD	35.7663	16.9288	-1.07912	-1.48311	0.0119
ENSG00000104812.12	GYS1	chr19:48968124-48993310	control	PininKD	41.1319	19.3691	-1.08651	-1.49457	0.00445
ENSG00000119547.5	ONECUT2	chr18:57435684-57491297	control	PininKD	2.57878	1.2089	-1.09299	-0.831319	0.01005
ENSG00000103257.6	SLC7A5	chr16:87830022-87869488	control	PininKD	223.094	104.474	-1.09451	-1.64123	0.0069
ENSG00000136874.8	STX17	chr9:99906632-99970341	control	PininKD	8.0521	3.76918	-1.09511	-1.2	0.01185
ENSG00000152104.9	PTPN14	chr1:214344171-214552449	control	PininKD	19.2175	8.99262	-1.09561	-0.970643	0.016
ENSG00000228470.1	RP11-176D17.3	chr1:214344171-214552449	control	PininKD	19.2175	8.99262	-1.09561	-0.970643	0.016
N/A	RP11-365D23.4	chr1:214344171-214552449	control	PininKD	19.2175	8.99262	-1.09561	-0.970643	0.016
N/A	RP11-7M10.2	chr15:84748634-84806432	control	PininKD	11.8688	5.54889	-1.0969	-1.44901	0.01295
ENSG00000166716.7	ZNF592	chr15:84748634-84806432	control	PininKD	11.8688	5.54889	-1.0969	-1.44901	0.01295
ENSG00000157625.13	TAB3	chrX:30827441-30975084	control	PininKD	8.04439	3.75411	-1.09951	-1.2829	0.0122
ENSG00000173801.14	JUP	chr17:41754603-41786931	control	PininKD	123.11	57.4494	-1.09959	-1.68024	0.00295
ENSG00000132361.14	CLUH	chr17:2689385-2712833	control	PininKD	18.9187	8.80199	-1.10392	-1.25518	0.0048
ENSG00000105429.10	MEGF8	chr19:42325608-42378769	control	PininKD	9.66837	4.49632	-1.10453	-1.28889	0.0159
ENSG00000181555.17	SETD2	chr3:47016428-47163967	control	PininKD	17.166	7.98074	-1.10496	-1.11824	0.015
ENSG00000023516.8	AKAP11	chr13:42272152-42323267	control	PininKD	4.78838	2.22596	-1.10511	-1.62137	0.00945
ENSG00000152291.11	TGOLN2	chr2:85318019-85328425	control	PininKD	67.8151	31.4741	-1.10744	-1.77522	0.00385
ENSG00000196422.8	PPP1R26	chr9:135462726-135488893	control	PininKD	19.6218	9.10377	-1.10792	-1.58594	0.00575
ENSG00000198677.8	TTC37	chr5:95463894-95555007	control	PininKD	13.0827	6.0689	-1.10816	-1.21143	0.0065
ENSG00000196914.6	ARHGEF12	chr11:120336913-120489936	control	PininKD	38.7856	17.9698	-1.10995	-1.49169	0.01415
ENSG00000130559.16	CAMSAP1	chr9:135808486-135907228	control	PininKD	12.8521	5.94876	-1.11135	-1.09485	0.01305
ENSG00000088888.15	MAVS	chr20:3846798-3876123	control	PininKD	37.1057	17.1715	-1.11162	-1.79625	0.0042
ENSG00000066629.14	EML1	chr14:99737692-99942060	control	PininKD	12.1642	5.62203	-1.11348	-0.893417	0.0102
ENSG00000166025.15	AMOTL1	chr11:94543839-94925521	control	PininKD	7.23807	3.3444	-1.11386	-1.22303	0.0144
ENSG00000186652.7	PRG2	chr11:57386793-57427580	control	PininKD	34.527	15.9413	-1.11495	-1.46644	0.0011
ENSG00000254979.3	RP11-872D17.8	chr11:57386793-57427580	control	PininKD	34.527	15.9413	-1.11495	-1.46644	0.0011
ENSG00000134802.15	SLC43A3	chr11:57386793-57427580	control	PininKD	34.527	15.9413	-1.11495	-1.46644	0.0011
ENSG00000096696.11	DSP	chr6:7541574-7586717	control	PininKD	45.2554	20.8705	-1.11663	-1.66604	0.0085
ENSG00000160094.12	ZNF362	chr1:33256544-33300719	control	PininKD	17.9647	8.27864	-1.1177	-1.37499	0.0097
ENSG00000146083.9	RNF44	chr5:176526696-176538025	control	PininKD	18.2135	8.38859	-1.11851	-1.58094	0.00235
ENSG00000147027.3	TMEM47	chrX:34627063-34657288	control	PininKD	18.2084	8.36646	-1.12191	-1.82727	0.0033
ENSG00000058673.13	ZBED6	chr1:203795653-203854124	control	PininKD	35.0061	16.0839	-1.12199	-1.56322	0.0057
N/A	ZC3H11A	chr1:203795653-203854124	control	PininKD	35.0061	16.0839	-1.12199	-1.56322	0.0057
ENSG00000205413.5	SAMD9	chr7:93099512-93118023	control	PininKD	10.065	4.61966	-1.12348	-1.78064	0.0057
ENSG00000135919.10	SERPINE2	chr2:223975111-224039319	control	PininKD	108.936	49.9561	-1.12475	-1.66168	0.00445
ENSG00000117139.14	KDM5B	chr1:202724490-202809470	control	PininKD	16.4842	7.55621	-1.12535	-0.694622	0.00485
N/A	RP11-480I12.2	chr1:202724490-202809470	control	PininKD	16.4842	7.55621	-1.12535	-0.694622	0.00485
ENSG00000118482.9	PHF3	chr6:63635819-65707225	control	PininKD	21.2116	9.70781	-1.12763	-1.45212	0.0036
ENSG00000105997.20	HOXA3	chr7:27106183-27157936	control	PininKD	20.0527	9.17302	-1.12832	-1.04532	0.0133
N/A	HOXA4	chr7:27106183-27157936	control	PininKD	20.0527	9.17302	-1.12832	-1.04532	0.0133
ENSG00000106004.4	HOXA5	chr7:27106183-27157936	control	PininKD	20.0527	9.17302	-1.12832	-1.04532	0.0133
ENSG00000273433.1 ENSG00000106006.6	HOXA6	chr7:27106183-27157936	control	PininKD	20.0527	9.17302	-1.12832	-1.04532	0.0133
N/A	RP1-170O19.22	chr7:27106183-27157936	control	PininKD	20.0527	9.17302	-1.12832	-1.04532	0.0133
ENSG00000272801.1	RP1-170O19.23	chr7:27106183-27157936	control	PininKD	20.0527	9.17302	-1.12832	-1.04532	0.0133
ENSG00000174282.9	ZBTB4	chr17:7459365-7484263	control	PininKD	24.1323	11.0347	-1.12892	-1.98506	0.0014
ENSG00000151491.10	EPS8	chr12:15620157-15882329	control	PininKD	12.028	5.4965	-1.12981	-1.04508	0.01655
ENSG00000200105.1	RNU6-251P	chr12:15620157-15882329	control	PininKD	12.028	5.4965	-1.12981	-1.04508	0.01655
ENSG00000256953.1	RP11-6B19.2	chr12:15620157-15882329	control	PininKD	12.028	5.4965	-1.12981	-1.04508	0.01655
ENSG00000172716.14	SLFN11	chr17:35350304-35373701	control	PininKD	15.6611	7.15278	-1.13061	-1.1314	0.00445
ENSG00000219507.4	FTH1P8	chrX:148052232-148052746	control	PininKD	39.0693	17.7674	-1.1368	-1.49739	0.0167
ENSG00000110696.7	C11orf58	chr11:15966448-16756881	control	PininKD	127.289	57.8627	-1.13741	-1.50633	0.0118
ENSG00000102699.5	PARP4	chr13:24408156-24597676	control	PininKD	29.9141	13.5847	-1.13884	-1.55313	0.00325
ENSG00000262172.1	CTD-2529O21.1	chr17:79932342-80035848	control	PininKD	13.9785	6.32666	-1.1437	-1.04765	0.01265
ENSG00000167291.13	TBC1D16	chr17:79932342-80035848	control	PininKD	13.9785	6.32666	-1.1437	-1.04765	0.01265
ENSG00000105221.14	AKT2	chr19:40230316-40285536	control	PininKD	80.2061	36.2728	-1.14483	-1.35768	0.0043
ENSG00000205041.1	CTC-425O23.2	chr19:40230316-40285536	control	PininKD	80.2061	36.2728	-1.14483	-1.35768	0.0043
ENSG00000207631.1	MIR641	chr19:40230316-40285536	control	PininKD	80.2061	36.2728	-1.14483	-1.35768	0.0043
ENSG00000068650.16	ATP11A	chr13:112690328-112887168	control	PininKD	9.43063	4.25518	-1.14813	-0.944284	0.01425
ENSG00000277545.1	RP11-73M11.3	chr13:112690328-112887168	control	PininKD	9.43063	4.25518	-1.14813	-0.944284	0.01425
ENSG00000106723.14	SPIN1	chr9:88388418-88478694	control	PininKD	60.5232	27.3016	-1.1485	-1.32366	0.01115
ENSG00000256683.4	ZNF350	chr19:51949133-51986856	control	PininKD	17.3533	7.82481	-1.14908	-1.38243	0.0075
ENSG00000173402.9	DAG1	chr3:49468702-49535618	control	PininKD	50.863	22.9263	-1.14961	-1.71999	0.0019
ENSG00000197296.5	FITM2	chr20:44302837-44311169	control	PininKD	4.23345	1.90659	-1.15084	-1.59152	0.0115
ENSG00000159399.7	HK2	chr2:74832654-74893359	control	PininKD	7.11173	3.20005	-1.15211	-1.64443	0.0071
ENSG00000130193.7	THEM6	chr8:142727202-142736927	control	PininKD	22.7997	10.2529	-1.15298	-1.49035	0.01245
ENSG00000092964.14	DPYSL2	chr8:26514274-26658178	control	PininKD	46.4324	20.8472	-1.15528	-1.67236	0.00535
ENSG00000107185.9	RGP1	chr9:35749286-35758575	control	PininKD	22.0061	9.85229	-1.15937	-1.7143	0.0028
ENSG00000121858.8	TNFSF10	chr3:172505507-172523507	control	PininKD	35.5762	15.876	-1.16407	-1.63411	0.00685
ENSG00000134987.9	WDR36	chr5:111070061-111130502	control	PininKD	6.0676	2.70696	-1.16445	-1.52403	0.00895
ENSG00000139718.8	SETD1B	chr12:121804179-121832584	control	PininKD	7.66255	3.41648	-1.16532	-1.74415	0.0065
ENSG00000101290.11	CDS2	chr20:5126785-5197887	control	PininKD	21.9198	9.77003	-1.1658	-1.39551	0.01375
ENSG00000183128.7	CALHM3	chr10:103472803-103479240	control	PininKD	31.2929	13.9304	-1.16759	-1.84704	0.0033
ENSG00000264058.1 ENSG00000213424.6	KRT222	chr17:40624961-40665181	control	PininKD	178.369	79.209	-1.17113	-1.63551	0.0081
ENSG00000073584.16	SMARCE1	chr17:40624961-40665181	control	PininKD	178.369	79.209	-1.17113	-1.63551	0.0081
ENSG00000135040.13	NAA35	chr9:85941145-86022298	control	PininKD	26.6987	11.8433	-1.1727	-1.61251	0.01125
ENSG00000012822.13	CALCOCO1	chr12:53708516-53727745	control	PininKD	43.0035	19.0755	-1.17273	-1.67062	0.00355
ENSG00000105879.9	CBLL1	chr7:107742816-107761667	control	PininKD	15.393	6.80825	-1.17692	-1.56174	0.00475
ENSG00000115966.14	ATF2	chr2:175072249-175168522	control	PininKD	18.5018	8.17704	-1.17802	-1.4008	0.01365
ENSG00000215973.1	MIR933	chr2:175072249-175168522	control	PininKD	18.5018	8.17704	-1.17802	-1.4008	0.01365
ENSG00000162613.14	FUBP1	chr1:77944054-77979110	control	PininKD	33.5159	14.8116	-1.17812	-1.4613	0.00285
ENSG00000214050.5	FBXO16	chr8:28345584-28490318	control	PininKD	78.83	34.7111	-1.18335	-1.29937	0.0003
ENSG00000254370.1	RP11-181B11.1	chr8:28345584-28490318	control	PininKD	78.83	34.7111	-1.18335	-1.29937	0.0003
ENSG00000186918.11	ZNF395	chr8:28345584-28490318	control	PininKD	78.83	34.7111	-1.18335	-1.29937	0.0003
ENSG00000135503.10	ACVR1B	chr12:51951666-51997078	control	PininKD	16.8563	7.42065	-1.18367	-1.44959	0.0039
N/A	RNU6-574P	chr12:51951666-51997078	control	PininKD	16.8563	7.42065	-1.18367	-1.44959	0.0039
ENSG00000163125.13	RPRD2	chr1:150363090-150476566	control	PininKD	15.6119	6.84668	-1.18917	-1.65225	0.0094
ENSG00000070614.12	NDST1	chr5:150475530-150558211	control	PininKD	16.5364	7.22484	-1.19461	-1.05165	0.0025
ENSG00000276293.2	PIP4K2B	chr17:38765688-38800126	control	PininKD	32.9456	14.3807	-1.19596	-1.45664	0.0033
ENSG00000154451.12	GBP5	chr1:89258949-89272804	control	PininKD	14.5021	6.32775	-1.1965	-1.52532	0.0101
ENSG00000197557.6	TTC30A	chr2:177603088-177618966	control	PininKD	2.22683	0.971562	-1.19661	-1.49733	0.01475
ENSG00000160710.13	ADAR	chr1:154582061-154627999	control	PininKD	46.9925	20.4915	-1.1974	-1.59946	0.0012
ENSG00000139651.10	ZNF740	chr12:53157662-53207307	control	PininKD	12.246	5.33833	-1.19785	-0.772584	0.0108
ENSG00000219481.8	NBPF1	chr1:16562318-16613562	control	PininKD	20.3052	8.83797	-1.20006	-1.35171	0.0067
ENSG00000143702.13	CEP170	chr1:243124427-243255406	control	PininKD	17.9801	7.82294	-1.20062	-0.978923	0.0113
ENSG00000151458.9	ANKRD50	chr4:124664051-124712732	control	PininKD	3.62317	1.57557	-1.20138	-1.53361	0.01365
ENSG00000112972.12	HMGCS1	chr5:43287600-43313512	control	PininKD	16.3321	7.09814	-1.2022	-1.23525	0.00885
ENSG00000118257.14	NRP2	chr2:205681989-205798133	control	PininKD	42.0736	18.231	-1.20652	-1.11496	0.0111
ENSG00000102870.5	ZNF629	chr16:30778448-30787202	control	PininKD	11.367	4.92269	-1.20733	-1.95244	0.0015
ENSG00000132182.9	NUP210	chr3:13316234-13420309	control	PininKD	35.4185	15.3143	-1.20962	-1.97539	0.0013
ENSG00000100503.21	NIN	chr14:50719762-50831121	control	PininKD	19.714	8.52052	-1.21021	-1.22373	0.00645
ENSG00000198625.10	MDM4	chr1:204516378-204558120	control	PininKD	7.44284	3.2127	-1.21207	-0.980205	0.00255
ENSG00000115380.16	EFEMP1	chr2:55865966-55924139	control	PininKD	45.7751	19.7083	-1.21576	-1.68438	0.00465
ENSG00000103449.9	SALL1	chr16:51135974-51151367	control	PininKD	23.41	10.0596	-1.21856	-1.36358	0.01455
ENSG00000238719.1	RNU7-96P	chr2:97756332-97995891	control	PininKD	13.498	5.79946	-1.21875	-1.30557	0.0019
ENSG00000075568.14	TMEM131	chr2:97756332-97995891	control	PininKD	13.498	5.79946	-1.21875	-1.30557	0.0019
N/A	RP11-11M20.2	chr20:61953468-62065810	control	PininKD	15.3837	6.59655	-1.22162	-0.986236	0.0132
ENSG00000130699.14	TAF4	chr20:61953468-62065810	control	PininKD	15.3837	6.59655	-1.22162	-0.986236	0.0132
ENSG00000116977.16	LGALS8	chr1:236517999-236604504	control	PininKD	15.6855	6.71353	-1.22429	-1.01275	0.00685
ENSG00000089050.12	RBBP9	chr20:18486539-18497243	control	PininKD	16.0553	6.85953	-1.22687	-1.6821	0.0088
ENSG00000143337.16	TOR1AIP1	chr1:179881606-179925000	control	PininKD	19.9852	8.53465	-1.22753	-1.38154	0.009
ENSG00000163349.19	HIPK1	chr1:113923999-113977804	control	PininKD	18.3535	7.81613	-1.23153	-1.76023	0.00265
ENSG00000120137.6	PANK3	chr5:168548494-168579600	control	PininKD	8.40551	3.57961	-1.23153	-0.848817	0.01275
ENSG00000151292.15	CSNK1G3	chr5:123512098-123617045	control	PininKD	15.223	6.4787	-1.23248	-1.47688	0.0114
ENSG00000143437.18	ARNT	chr1:150809704-150876768	control	PininKD	18.2486	7.76514	-1.2327	-1.61131	0.00595
ENSG00000196730.10	DAPK1	chr9:87497227-87708633	control	PininKD	35.0235	14.8618	-1.23671	-1.28999	0.00405
ENSG00000236709.1	DAPK1-IT1	chr9:87497227-87708633	control	PininKD	35.0235	14.8618	-1.23671	-1.28999	0.00405
ENSG00000167972.11	ABCA3	chr16:2275880-2426699	control	PininKD	16.4373	6.92909	-1.24623	-1.38856	0.00215
N/A	RP11-715J22.1	chr16:2275880-2426699	control	PininKD	16.4373	6.92909	-1.24623	-1.38856	0.00215
ENSG00000197892.10	KIF13B	chr8:29067278-29263124	control	PininKD	12.7805	5.38018	-1.24822	-1.40559	0.0098
ENSG00000090857.11	PDPR	chr16:70113625-70187361	control	PininKD	12.1033	5.0863	-1.25071	-1.68124	0.00235
N/A	AC068580.5	chr11:1732409-1764025	control	PininKD	705.459	296.128	-1.25234	-1.77989	0.00415
ENSG00000117984.10	CTSD	chr11:1732409-1764025	control	PininKD	705.459	296.128	-1.25234	-1.77989	0.00415
ENSG00000244242.1	IFITM10	chr11:1732409-1764025	control	PininKD	705.459	296.128	-1.25234	-1.77989	0.00415
ENSG00000250644.2	RP11-295K3.1	chr11:1732409-1764025	control	PininKD	705.459	296.128	-1.25234	-1.77989	0.00415
ENSG00000197619.11	ZNF615	chr19:51991331-52008230	control	PininKD	14.4635	6.04828	-1.25782	-1.4054	0.0012
ENSG00000150093.16	ITGB1	chr10:32900318-33082102	control	PininKD	131.822	55.1168	-1.25803	-1.2615	0.00575
ENSG00000253352.6	TUG1	chr22:30970676-30979395	control	PininKD	36.2987	15.1592	-1.25972	-1.49401	0.00065
ENSG00000147475.12	ERLIN2	chr8:37734760-37759101	control	PininKD	20.7606	8.66204	-1.26107	-1.44005	0.00555
N/A	AC007528.2	chr12:16347141-16610594	control	PininKD	54.002	22.517	-1.262	-1.47489	0.0142
ENSG00000008394.10	MGST1	chr12:16347141-16610594	control	PininKD	54.002	22.517	-1.262	-1.47489	0.0142
N/A	RP11-424M22.1	chr12:16347141-16610594	control	PininKD	54.002	22.517	-1.262	-1.47489	0.0142
ENSG00000256564.1	RP11-424M22.3	chr12:16347141-16610594	control	PininKD	54.002	22.517	-1.262	-1.47489	0.0142
ENSG00000139200.11	PIANP	chr12:6693791-6700800	control	PininKD	10.8877	4.52844	-1.26562	-1.50699	0.00375
ENSG00000214110.3	LDHAP4	chr9:14921336-14922334	control	PininKD	26.8671	11.161	-1.26737	-1.78201	0.00515
ENSG00000005889.13	ZFX	chrX:24146224-24216255	control	PininKD	8.48926	3.52624	-1.26751	-0.854106	0.0166
ENSG00000275410.2	HNF1B	chr17:37686431-37745247	control	PininKD	24.3029	10.0924	-1.26786	-2.0006	0.00165
ENSG00000166402.6	TUB	chr11:8019243-8169055	control	PininKD	2.50762	1.03979	-1.27003	-1.47667	0.00615
N/A	TUB-AS1	chr11:8019243-8169055	control	PininKD	2.50762	1.03979	-1.27003	-1.47667	0.00615
ENSG00000132589.13	FLOT2	chr17:28879334-28897679	control	PininKD	130.622	54.1405	-1.27061	-1.34997	0.00345
ENSG00000197283.10	SYNGAP1	chr6:33420069-33453689	control	PininKD	9.59606	3.97608	-1.27109	-1.14375	0.0032
N/A	AC078852.1	chr4:1347265-1388049	control	PininKD	3.6712	1.51923	-1.27291	-1.07252	0.0126
N/A	AC078852.2	chr4:1347265-1388049	control	PininKD	3.6712	1.51923	-1.27291	-1.07252	0.0126
ENSG00000163945.13	UVSSA	chr4:1347265-1388049	control	PininKD	3.6712	1.51923	-1.27291	-1.07252	0.0126
ENSG00000151690.12	MFSD6	chr2:190408354-190534722	control	PininKD	12.3886	5.10812	-1.27815	-1.25466	0.00785
ENSG00000173905.6	GOLIM4	chr3:168008676-168095975	control	PininKD	29.0743	11.9819	-1.27889	-1.9254	0.00215
ENSG00000135750.12	KCNK1	chr1:233614003-233672512	control	PininKD	92.5905	38.1524	-1.27909	-1.52134	0.006
ENSG00000225314.1	AC018634.9	chr7:37683795-38025695	control	PininKD	24.1798	9.96258	-1.27921	-1.87822	0.00065
N/A	EPDR1	chr7:37683795-38025695	control	PininKD	24.1798	9.96258	-1.27921	-1.87822	0.00065
ENSG00000187037.6 ENSG00000086289.9	GPR141	chr7:37683795-38025695	control	PininKD	24.1798	9.96258	-1.27921	-1.87822	0.00065
ENSG00000086288.9	NME8	chr7:37683795-38025695	control	PininKD	24.1798	9.96258	-1.27921	-1.87822	0.00065
ENSG00000168209.4	DDIT4	chr10:72273919-72276036	control	PininKD	173.703	71.5162	-1.28028	-2.06036	0.0009
ENSG00000226137.4	BAIAP2-AS1	chr17:81029132-81034881	control	PininKD	14.8658	6.12012	-1.28036	-2.1383	0.0008
ENSG00000147459.15	DOCK5	chr8:25184722-25418082	control	PininKD	9.99382	4.11423	-1.28041	-0.989442	0.00795
ENSG00000274988.1	MIR6876	chr8:25184722-25418082	control	PininKD	9.99382	4.11423	-1.28041	-0.989442	0.00795
ENSG00000128908.13	INO80	chr15:40978879-41116354	control	PininKD	9.84357	4.05118	-1.28084	-1.00052	0.00695
ENSG00000280036.1	RP11-540O11.8	chr15:40978879-41116354	control	PininKD	9.84357	4.05118	-1.28084	-1.00052	0.00695
ENSG00000266208.1	CTD-2267D19.3	chr17:40360654-40364693	control	PininKD	13.3349	5.48266	-1.28226	-1.81343	0.00465
ENSG00000125089.14	SH3TC1	chr4:8182071-8241803	control	PininKD	1.54143	0.633357	-1.28317	-0.599279	0.0065
ENSG00000138386.14	NAB1	chr2:190646745-190708716	control	PininKD	30.9416	12.683	-1.28666	-1.51051	0.00345
N/A	AC100787.1	chr17:75441158-75500090	control	PininKD	51.2036	20.9122	-1.2919	-1.24608	0.0048
ENSG00000177728.12	KIAA0195	chr17:75441158-75500090	control	PininKD	51.2036	20.9122	-1.2919	-1.24608	0.0048
N/A	MIR6785	chr17:75441158-75500090	control	PininKD	51.2036	20.9122	-1.2919	-1.24608	0.0048
ENSG00000121060.12	TRIM25	chr17:56887908-56914038	control	PininKD	67.4076	27.4874	-1.29414	-1.23803	0.0016
ENSG00000166897.12	ELFN2	chr22:37339582-37427470	control	PininKD	9.33793	3.8058	-1.2949	-1.33611	0.0018
ENSG00000243902.4	RP1-63G5.5	chr22:37339582-37427470	control	PininKD	9.33793	3.8058	-1.2949	-1.33611	0.0018
N/A	RP1-63G5.7	chr22:37339582-37427470	control	PininKD	9.33793	3.8058	-1.2949	-1.33611	0.0018
ENSG00000089057.12	SLC23A2	chr20:4852355-5010293	control	PininKD	9.28571	3.78189	-1.2959	-1.54714	0.00575
ENSG00000198081.8	ZBTB14	chr18:5289018-5297053	control	PininKD	5.61861	2.28729	-1.29657	-1.48804	0.0047
N/A	Metazoa_SRP	chr1:35268966-35422058	control	PininKD	16.9048	6.87101	-1.29884	-1.07273	0.00405
ENSG00000146463.9	ZMYM4	chr1:35268966-35422058	control	PininKD	16.9048	6.87101	-1.29884	-1.07273	0.00405
ENSG00000218682.1	AC010150.1	chr2:25733752-25878516	control	PininKD	11.4031	4.61317	-1.30559	-1.09002	0.0099
ENSG00000143970.14	ASXL2	chr2:25733752-25878516	control	PininKD	11.4031	4.61317	-1.30559	-1.09002	0.0099
ENSG00000187536.4	TPM3P7	chr2:25733752-25878516	control	PininKD	11.4031	4.61317	-1.30559	-1.09002	0.0099
ENSG00000124422.9	USP22	chr17:20814619-21043760	control	PininKD	62.1007	25.0615	-1.30914	-1.71855	0.0056
ENSG00000104419.12	NDRG1	chr8:133237170-133302022	control	PininKD	250.252	100.914	-1.31026	-1.8781	0.002
ENSG00000116698.18	SMG7	chr1:183460873-183598246	control	PininKD	13.517	5.42899	-1.31602	-1.34809	0.00595
ENSG00000247095.2	MIR210HG	chr11:565659-568457	control	PininKD	33.4384	13.4265	-1.31642	-1.56725	0.0087
ENSG00000116128.7	BCL9	chr1:147541411-147626216	control	PininKD	7.09651	2.84905	-1.31663	-1.12002	0.00725
ENSG00000072274.10	TFRC	chr3:196027182-196082189	control	PininKD	45.1309	18.1143	-1.31699	-1.42607	0.00035
ENSG00000165795.18	NDRG2	chr14:21016762-21104722	control	PininKD	4.70377	1.8831	-1.32071	-0.45739	0.0007
N/A	RNASE13	chr14:21016762-21104722	control	PininKD	4.70377	1.8831	-1.32071	-0.45739	0.0007
ENSG00000175040.5	CHST2	chr3:143119330-143131893	control	PininKD	75.569	30.2424	-1.32122	-1.79215	0.0057
ENSG00000241679.2	RP11-80H8.4	chr3:143119330-143131893	control	PininKD	75.569	30.2424	-1.32122	-1.79215	0.0057
ENSG00000197563.7	PIGN	chr18:62043566-62187118	control	PininKD	10.7163	4.28111	-1.32375	-0.965395	0.01025
ENSG00000155506.14	LARP1	chr5:154712901-154817607	control	PininKD	90.5615	36.1699	-1.32411	-1.37122	0.0039
ENSG00000132824.11	SERINC3	chr20:44496220-44522109	control	PininKD	51.2794	20.425	-1.32804	-1.89403	0.00255
ENSG00000010704.16	HFE	chr6:26087280-26098343	control	PininKD	8.90399	3.54419	-1.329	-1.40667	0.0105
ENSG00000213383.2	AC104297.1	chr3:17157161-18917692	control	PininKD	33.0531	13.1343	-1.33145	-1.08408	0.0112
ENSG00000233133.1	AC104451.2	chr3:17157161-18917692	control	PininKD	33.0531	13.1343	-1.33145	-1.08408	0.0112
N/A	PDCL3P3	chr3:17157161-18917692	control	PininKD	33.0531	13.1343	-1.33145	-1.08408	0.0112
ENSG00000272477.1	RP11-158G18.1	chr3:17157161-18917692	control	PininKD	33.0531	13.1343	-1.33145	-1.08408	0.0112
ENSG00000182568.14	SATB1	chr3:17157161-18917692	control	PininKD	33.0531	13.1343	-1.33145	-1.08408	0.0112
ENSG00000131374.12	TBC1D5	chr3:17157161-18917692	control	PininKD	33.0531	13.1343	-1.33145	-1.08408	0.0112
ENSG00000167536.11	DHRS13	chr17:28897737-28903071	control	PininKD	23.2102	9.2192	-1.33204	-1.96508	0.0021
ENSG00000151692.12	RNF144A	chr2:6912276-7077880	control	PininKD	4.48216	1.77924	-1.33293	-1.40486	0.00415
ENSG00000070961.12	ATP2B1	chr12:89561128-89712590	control	PininKD	20.0278	7.94129	-1.33456	-1.23046	0.01145
ENSG00000279044.1	AC007787.3	chr19:12995607-13098796	control	PininKD	48.5072	19.2145	-1.33601	-2.20355	0.0004
ENSG00000008441.14	NFIX	chr19:12995607-13098796	control	PininKD	48.5072	19.2145	-1.33601	-2.20355	0.0004
ENSG00000132680.8	KIAA0907	chr1:155913042-155934400	control	PininKD	24.7927	9.79451	-1.33987	-1.65054	0.00685
ENSG00000207622.1	MIR619	chr12:108778143-108857590	control	PininKD	10.5986	4.18447	-1.34076	-1.09964	0.00915
ENSG00000274598.1	RP11-423G4.10	chr12:108778143-108857590	control	PininKD	10.5986	4.18447	-1.34076	-1.09964	0.00915
ENSG00000273499.1	SNORA40	chr12:108778143-108857590	control	PininKD	10.5986	4.18447	-1.34076	-1.09964	0.00915
ENSG00000084112.12	SSH1	chr12:108778143-108857590	control	PininKD	10.5986	4.18447	-1.34076	-1.09964	0.00915
ENSG00000198911.9	SREBF2	chr22:41831214-41907308	control	PininKD	55.6099	21.9344	-1.34215	-1.40204	0.0011
ENSG00000197312.9	DDI2	chr1:15617499-15669044	control	PininKD	11.7318	4.62096	-1.34416	-1.39918	0.01295
N/A	RSC1A1	chr1:15617499-15669044	control	PininKD	11.7318	4.62096	-1.34416	-1.39918	0.01295
ENSG00000126012.9	KDM5C	chrX:53191320-53225422	control	PininKD	33.3126	13.0853	-1.34812	-1.33535	0.00155
N/A	KDM5C-IT1	chrX:53191320-53225422	control	PininKD	33.3126	13.0853	-1.34812	-1.33535	0.00155
ENSG00000168066.18	SF1	chr11:64764605-64778786	control	PininKD	132.988	52.2321	-1.34829	-1.97021	0.0017
N/A	MIR597	chr8:9555143-9782346	control	PininKD	12.3057	4.82361	-1.35114	-1.09348	0.0056
ENSG00000173273.13	TNKS	chr8:9555143-9782346	control	PininKD	12.3057	4.82361	-1.35114	-1.09348	0.0056
ENSG00000109111.12	SUPT6H	chr17:28648355-28702684	control	PininKD	35.3927	13.8488	-1.35369	-1.31576	0.00415
ENSG00000113583.7	C5orf15	chr5:133955501-133968787	control	PininKD	50.938	19.9312	-1.35371	-1.80122	0.0099
ENSG00000171681.10	ATF7IP	chr12:14365631-14502935	control	PininKD	5.29412	2.06265	-1.35989	-1.09772	0.01065
ENSG00000149639.12	SOGA1	chr20:36777441-36863686	control	PininKD	9.04599	3.52354	-1.36025	-1.78956	0.0005
N/A	AC011816.1	chr3:36826819-36945057	control	PininKD	4.43603	1.72777	-1.36036	-0.939273	0.01465
ENSG00000168016.11	TRANK1	chr3:36826819-36945057	control	PininKD	4.43603	1.72777	-1.36036	-0.939273	0.01465
ENSG00000076555.13	ACACB	chr12:109111217-109268226	control	PininKD	2.93092	1.13578	-1.36767	-0.778348	0.01335
ENSG00000256139.2	RP11-968O1.5	chr12:109111217-109268226	control	PininKD	2.93092	1.13578	-1.36767	-0.778348	0.01335
ENSG00000107954.8	NEURL1	chr10:103479602-103592552	control	PininKD	40.9221	15.8449	-1.36887	-1.33748	0.00725
N/A	RP11-416N2.3	chr10:103479602-103592552	control	PininKD	40.9221	15.8449	-1.36887	-1.33748	0.00725
ENSG00000111912.16	NCOA7	chr6:125781160-125932030	control	PininKD	35.5549	13.7427	-1.37138	-1.51049	0.0073
ENSG00000222445.1	RN7SKP56	chr6:125781160-125932030	control	PininKD	35.5549	13.7427	-1.37138	-1.51049	0.0073
ENSG00000182704.7	TSKU	chr11:76782250-76798154	control	PininKD	63.4657	24.5158	-1.37227	-2.32682	0.0002
ENSG00000137642.10	SORL1	chr11:121447330-121633693	control	PininKD	9.45798	3.65048	-1.37345	-1.6279	0.0068
ENSG00000159403.13	C1R	chr12:7080208-7122501	control	PininKD	38.7785	14.9638	-1.37378	-1.52455	0.00065
ENSG00000139178.8	C1RL	chr12:7080208-7122501	control	PininKD	38.7785	14.9638	-1.37378	-1.52455	0.00065
ENSG00000112379.8	KIAA1244	chr6:138161920-138344663	control	PininKD	1.46732	0.565955	-1.37442	-1.61902	0.01245
ENSG00000088812.15	ATRN	chr20:3471039-3651122	control	PininKD	23.4912	9.03824	-1.37801	-1.78091	0.01435
ENSG00000167074.12	TEF	chr22:41367332-41399326	control	PininKD	16.5788	6.37676	-1.37845	-1.56882	0.00445
ENSG00000108506.9	INTS2	chr17:61865366-61928016	control	PininKD	5.2654	2.02477	-1.37879	-1.36075	0.00695
ENSG00000110042.5	DTX4	chr11:59171429-59212951	control	PininKD	6.91579	2.65716	-1.38001	-1.81886	0.00215
ENSG00000164329.11	PAPD4	chr5:79612119-79686648	control	PininKD	18.643	7.15753	-1.3811	-1.37963	0.00245
ENSG00000115884.8	SDC1	chr2:20200796-20225433	control	PininKD	132.385	50.7673	-1.38277	-1.8534	0.0059
ENSG00000070444.12	MNT	chr17:2384059-2401118	control	PininKD	10.9288	4.18588	-1.38453	-1.30421	0.0028
ENSG00000215301.7	DDX3X	chrX:41333347-41364472	control	PininKD	82.4414	31.4934	-1.38832	-1.54811	0.00195
ENSG00000278435.1	AC104692.1	chr7:152134921-152436005	control	PininKD	12.2993	4.69305	-1.38997	-0.875571	0.0153
ENSG00000055609.15	KMT2C	chr7:152134921-152436005	control	PininKD	12.2993	4.69305	-1.38997	-0.875571	0.0153
ENSG00000163104.15	SMARCAD1	chr4:94207610-94291292	control	PininKD	6.36022	2.42141	-1.39323	-1.63804	0.00345
ENSG00000103222.16	ABCC1	chr16:15949576-16143074	control	PininKD	48.4901	18.4573	-1.3935	-1.76619	0.00175
ENSG00000238266.1	LINC00707	chr10:6779597-6842906	control	PininKD	8.96306	3.40823	-1.39497	-1.70699	0.008
ENSG00000082641.13	NFE2L1	chr17:48048328-48061487	control	PininKD	126.95	48.2592	-1.39538	-1.42729	0.0064
ENSG00000168778.9	TCTN2	chr12:123671112-123708403	control	PininKD	10.2881	3.90907	-1.39608	-1.94191	0.002
ENSG00000127483.15	HP1BP3	chr1:20742660-20787323	control	PininKD	111.655	42.0697	-1.4082	-1.50661	0.00505
ENSG00000158711.11	ELK4	chr1:205568884-205631962	control	PininKD	16.6022	6.23769	-1.4123	-1.78844	0.0053
ENSG00000123411.12	IKZF4	chr12:56007658-56041806	control	PininKD	4.25738	1.59798	-1.41372	-1.37947	0.0018
ENSG00000154874.12	CCDC144B	chr17:18511220-18625617	control	PininKD	5.54413	2.07659	-1.41674	-0.888396	0.00115
N/A	CTD-2303H24.2	chr17:18511220-18625617	control	PininKD	5.54413	2.07659	-1.41674	-0.888396	0.00115
ENSG00000273018.3	FAM106A	chr17:18511220-18625617	control	PininKD	5.54413	2.07659	-1.41674	-0.888396	0.00115
ENSG00000276532.1	Metazoa_SRP	chr17:18511220-18625617	control	PininKD	5.54413	2.07659	-1.41674	-0.888396	0.00115
N/A	USP32P2	chr17:18511220-18625617	control	PininKD	5.54413	2.07659	-1.41674	-0.888396	0.00115
ENSG00000165300.7	SLITRK5	chr13:87672614-87696272	control	PininKD	1.05646	0.395473	-1.41759	-1.83696	0.00695
ENSG00000054654.13	SYNE2	chr14:63852982-64338599	control	PininKD	49.7618	18.5541	-1.4233	-0.997161	0.00775
ENSG00000134352.17	IL6ST	chr5:55935094-55994993	control	PininKD	27.9582	10.4193	-1.42402	-1.30108	0.0091
ENSG00000136451.6	VEZF1	chr17:57971546-57988760	control	PininKD	40.0739	14.9139	-1.42601	-2.41167	5e-05
ENSG00000197081.10	IGF2R	chr6:159969098-160113507	control	PininKD	32.1159	11.9399	-1.4275	-1.28736	0.00805
ENSG00000213073.4	RP11-288H12.3	chr6:159969098-160113507	control	PininKD	32.1159	11.9399	-1.4275	-1.28736	0.00805
ENSG00000270949.1	RP11-288H12.4	chr6:159969098-160113507	control	PininKD	32.1159	11.9399	-1.4275	-1.28736	0.00805
ENSG00000187210.10	GCNT1	chr9:76419849-76507416	control	PininKD	12.223	4.54018	-1.42878	-1.09428	0.01535
N/A	RP11-66C24.1	chr9:76419849-76507416	control	PininKD	12.223	4.54018	-1.42878	-1.09428	0.01535
ENSG00000184500.12	PROS1	chr3:93873032-93974066	control	PininKD	8.32862	3.08994	-1.4305	-1.8782	0.0021
ENSG00000257354.2	RP11-631N16.2	chr12:62601750-62622213	control	PininKD	2.5676	0.95253	-1.43059	-1.50402	0.01665
ENSG00000140526.14	ABHD2	chr15:89087077-89202360	control	PininKD	19.1851	7.11625	-1.43079	-1.04088	0.011
N/A	RNU7-195P	chr15:89087077-89202360	control	PininKD	19.1851	7.11625	-1.43079	-1.04088	0.011
ENSG00000157106.14	SMG1	chr16:18803082-18926454	control	PininKD	19.9782	7.40646	-1.43157	-1.24964	0.0028
ENSG00000170365.7	SMAD1	chr4:145481193-145558079	control	PininKD	7.71593	2.85478	-1.43446	-1.43831	0.00345
ENSG00000265942.2	RN7SL577P	chr15:48988475-49046563	control	PininKD	12.301	4.54947	-1.435	-1.24405	0.00215
ENSG00000138593.6	SECISBP2L	chr15:48988475-49046563	control	PininKD	12.301	4.54947	-1.435	-1.24405	0.00215
N/A	CTD-2071N1.2	chr15:77613026-77820900	control	PininKD	1.30611	0.481584	-1.43941	-0.604754	0.012
ENSG00000169783.10	LINGO1	chr15:77613026-77820900	control	PininKD	1.30611	0.481584	-1.43941	-0.604754	0.012
ENSG00000060237.14	WNK1	chr12:752592-911452	control	PininKD	35.851	13.2091	-1.44048	-1.02588	0.00175
ENSG00000265972.3	TXNIP	chr1:145992434-145996600	control	PininKD	218.764	80.578	-1.44092	-2.04751	0.0009
ENSG00000131746.10	TNS4	chr17:40475827-40501597	control	PininKD	9.62172	3.54219	-1.44165	-1.37608	0.01375
ENSG00000135362.11	PRR5L	chr11:36296287-36465204	control	PininKD	35.6678	13.1233	-1.44249	-1.34516	0.00185
N/A	RP11-514F3.5	chr11:36296287-36465204	control	PininKD	35.6678	13.1233	-1.44249	-1.34516	0.00185
ENSG00000092847.8	AGO1	chr1:35869807-35929610	control	PininKD	8.25165	3.0338	-1.44356	-1.91234	0.00625
ENSG00000165810.14	BTNL9	chr5:181040224-181061523	control	PininKD	3.55408	1.30434	-1.44616	-1.17953	0.005
ENSG00000180626.9	ZNF594	chr17:5179535-5191883	control	PininKD	1.61597	0.59301	-1.44628	-1.48262	0.0146
ENSG00000275342.2	SGK223	chr8:8317735-8386498	control	PininKD	7.04293	2.58097	-1.44826	-1.90658	0.0034
ENSG00000148700.11	ADD3	chr10:109996367-110135565	control	PininKD	46.9208	17.1826	-1.44928	-1.35489	0.00945
ENSG00000160007.15	ARHGAP35	chr19:46918675-47005077	control	PininKD	37.8205	13.8323	-1.45113	-1.29015	0.0031
ENSG00000166250.9	CLMP	chr11:123069864-123228277	control	PininKD	55.4571	20.2789	-1.45139	-1.27511	0.0121
N/A	RP11-762B21.5	chr11:123069864-123228277	control	PininKD	55.4571	20.2789	-1.45139	-1.27511	0.0121
ENSG00000132846.5	ZBED3	chr5:77072071-77166909	control	PininKD	4.45878	1.62861	-1.45301	-1.54871	0.0045
ENSG00000081791.6	KIAA0141	chr5:141923807-141942047	control	PininKD	22.7249	8.30028	-1.45304	-1.66257	0.00595
ENSG00000134294.11	SLC38A2	chr12:46358188-46373778	control	PininKD	79.5692	28.9975	-1.45628	-1.71861	0.0031
ENSG00000101191.14	DIDO1	chr20:62877737-62937952	control	PininKD	15.6622	5.70572	-1.4568	-1.6323	0.0034
ENSG00000273759.1	RP4-563E14.1	chr20:62877737-62937952	control	PininKD	15.6622	5.70572	-1.4568	-1.6323	0.0034
ENSG00000164442.9	CITED2	chr6:139371806-139374620	control	PininKD	68.7359	25.039	-1.45689	-2.23965	0.00025
ENSG00000063046.15	EIF4B	chr12:53006157-53079420	control	PininKD	157.197	57.2122	-1.45818	-1.47566	0.0047
N/A	RP11-983P16.2	chr12:53006157-53079420	control	PininKD	157.197	57.2122	-1.45818	-1.47566	0.0047
N/A	AC004076.9	chr19:57363476-57477570	control	PininKD	6.26417	2.27781	-1.45948	-0.842162	0.01005
ENSG00000178201.4	VN1R1	chr19:57363476-57477570	control	PininKD	6.26417	2.27781	-1.45948	-0.842162	0.01005
ENSG00000268163.1 ENSG00000197128.9	ZNF772	chr19:57363476-57477570	control	PininKD	6.26417	2.27781	-1.45948	-0.842162	0.01005
ENSG00000149150.6	SLC43A1	chr11:57484533-57515786	control	PininKD	3.41197	1.24057	-1.4596	-1.28063	0.0032
ENSG00000135093.10	USP30	chr12:109023088-109088026	control	PininKD	9.93712	3.61022	-1.46074	-1.3758	0.0042
ENSG00000083290.17	ULK2	chr17:19770828-19867936	control	PininKD	10.8982	3.95649	-1.46179	-1.20738	0.00855
ENSG00000092621.9	PHGDH	chr1:119659797-119744215	control	PininKD	111.624	40.4077	-1.46595	-2.21697	0.0008
ENSG00000196950.11	SLC39A10	chr2:195575976-195737702	control	PininKD	14.5676	5.27274	-1.46614	-1.71347	0.00105
ENSG00000143409.13	FAM63A	chr1:150996085-151008375	control	PininKD	4.24979	1.53665	-1.4676	-1.52235	0.00765
ENSG00000197386.8	HTT	chr4:3074680-3243959	control	PininKD	17.8047	6.42561	-1.47035	-0.639311	0.0061
ENSG00000165102.12	HGSNAT	chr8:43140454-43202855	control	PininKD	30.0675	10.8431	-1.47143	-2.23113	0.0002
ENSG00000157240.3	FZD1	chr7:91264363-91271326	control	PininKD	6.5326	2.35006	-1.47496	-2.27148	5e-05
ENSG00000265722.1	AC099326.1	chr3:69739434-69968337	control	PininKD	11.5079	4.13813	-1.47557	-1.42717	0.01
ENSG00000187098.12	MITF	chr3:69739434-69968337	control	PininKD	11.5079	4.13813	-1.47557	-1.42717	0.01
ENSG00000274591.1	RP11-474P2.5	chr12:46183062-46270017	control	PininKD	45.546	16.3021	-1.48227	-1.80673	0.0004
ENSG00000111371.13	SLC38A1	chr12:46183062-46270017	control	PininKD	45.546	16.3021	-1.48227	-1.80673	0.0004
ENSG00000171766.13	GATM	chr15:45361123-45402327	control	PininKD	1.23439	0.441516	-1.48326	-0.726498	0.0082
ENSG00000198315.8	ZKSCAN8	chr6:28141909-28159472	control	PininKD	10.6771	3.81209	-1.48587	-2.37024	0.00035
ENSG00000068654.13	POLR1A	chr2:86020215-86106155	control	PininKD	10.1243	3.6131	-1.48651	-0.777226	0.0034
ENSG00000072134.13	EPN2	chr17:19215614-19336715	control	PininKD	25.3725	9.0213	-1.49186	-1.44942	0.00335
ENSG00000171621.11	SPSB1	chr1:9292879-9369532	control	PininKD	33.7116	11.9659	-1.49432	-2.17807	0.0003
N/A	CTD-3080F16.3	chr8:41261957-41309497	control	PininKD	15.0549	5.33469	-1.49676	-2.34323	0.00015
ENSG00000104332.9	SFRP1	chr8:41261957-41309497	control	PininKD	15.0549	5.33469	-1.49676	-2.34323	0.00015
ENSG00000121966.6	CXCR4	chr2:136114348-136118165	control	PininKD	6.48976	2.29957	-1.4968	-1.64275	0.00965
ENSG00000109920.10	FNBP4	chr11:47716516-47767443	control	PininKD	36.6212	12.9693	-1.49757	-1.36753	0.005
ENSG00000113273.13	ARSB	chr5:78777208-78986087	control	PininKD	4.18332	1.47252	-1.50636	-1.32114	0.0063
ENSG00000141642.6	ELAC1	chr18:50967990-51085045	control	PininKD	54.2804	19.0702	-1.50911	-1.54024	0.0145
ENSG00000267699.2	RP11-729L2.2	chr18:50967990-51085045	control	PininKD	54.2804	19.0702	-1.50911	-1.54024	0.0145
ENSG00000141646.11	SMAD4	chr18:50967990-51085045	control	PininKD	54.2804	19.0702	-1.50911	-1.54024	0.0145
ENSG00000128268.11	MGAT3	chr22:39457343-39492194	control	PininKD	9.59239	3.36022	-1.51333	-1.38233	0.0012
ENSG00000157540.17	DYRK1A	chr21:37365476-37517450	control	PininKD	19.9035	6.96745	-1.51432	-1.47738	0.0145
ENSG00000141542.8	RAB40B	chr17:82654972-82698728	control	PininKD	14.6537	5.1239	-1.51595	-1.47271	0.0049
ENSG00000095564.11	BTAF1	chr10:91923768-92030325	control	PininKD	6.66548	2.32998	-1.51639	-1.81226	0.0027
ENSG00000115020.14	PIKFYVE	chr2:208266266-208358751	control	PininKD	4.82511	1.68656	-1.51648	-1.62505	0.0005
ENSG00000116254.15	CHD5	chr1:6101792-6180123	control	PininKD	4.61706	1.61329	-1.51697	-1.10183	0.01105
ENSG00000138448.9	ITGAV	chr2:186590064-186765965	control	PininKD	22.5449	7.87411	-1.51761	-1.47337	0.00765
ENSG00000160285.12	LSS	chr21:46185078-46228824	control	PininKD	16.1087	5.62074	-1.51901	-1.88866	0.00035
ENSG00000128656.11	CHN1	chr2:174799362-175005369	control	PininKD	5.80794	2.01983	-1.52379	-1.24459	0.0046
ENSG00000105810.7	CDK6	chr7:92604920-92917187	control	PininKD	8.4206	2.92367	-1.52614	-1.37355	0.00955
ENSG00000206763.1	RNU6-10P	chr7:92604920-92917187	control	PininKD	8.4206	2.92367	-1.52614	-1.37355	0.00955
ENSG00000169604.17	ANTXR1	chr2:69013177-69249327	control	PininKD	17.0698	5.9265	-1.5262	-1.67161	0.0008
N/A	MIR3126	chr2:69013177-69249327	control	PininKD	17.0698	5.9265	-1.5262	-1.67161	0.0008
N/A	RNU6-1216P	chr2:69013177-69249327	control	PininKD	17.0698	5.9265	-1.5262	-1.67161	0.0008
ENSG00000137699.14	TRIM29	chr11:120111274-120185529	control	PininKD	25.172	8.73732	-1.52656	-1.90558	0.0003
N/A	RP11-106D4.2	chr16:87406245-87492045	control	PininKD	15.1914	5.25639	-1.53111	-1.93926	0.0018
ENSG00000140948.9	ZCCHC14	chr16:87406245-87492045	control	PininKD	15.1914	5.25639	-1.53111	-1.93926	0.0018
ENSG00000082074.13	FYB	chr5:39105235-39274528	control	PininKD	2.39598	0.82727	-1.53418	-1.18207	0.00705
N/A	GOLGA5P1	chr5:39105235-39274528	control	PininKD	2.39598	0.82727	-1.53418	-1.18207	0.00705
ENSG00000165512.4	ZNF22	chr10:44997697-45181427	control	PininKD	4.5605	1.57385	-1.5349	-1.68896	0.01085
ENSG00000150347.12	ARID5B	chr10:61901299-62096944	control	PininKD	5.86339	2.02301	-1.53523	-1.74676	0.0057
N/A	CTD-2301A4.3	chr5:177133024-177300215	control	PininKD	15.5925	5.3698	-1.53791	-1.27232	0.00025
ENSG00000165671.16	NSD1	chr5:177133024-177300215	control	PininKD	15.5925	5.3698	-1.53791	-1.27232	0.00025
ENSG00000116761.9	CTH	chr1:70411217-70439851	control	PininKD	11.0724	3.80922	-1.5394	-1.50992	0.0115
ENSG00000214402.6	LCNL1	chr9:136977504-136986410	control	PininKD	31.6032	10.8103	-1.54766	-1.67806	0.0033
ENSG00000107317.9	PTGDS	chr9:136977504-136986410	control	PininKD	31.6032	10.8103	-1.54766	-1.67806	0.0033
ENSG00000179277.9	MEIS3P1	chr17:15786617-15787575	control	PininKD	6.08547	2.07702	-1.55085	-1.54114	0.01365
N/A	RNU6-708P	chr18:48026672-48410752	control	PininKD	3.33505	1.138	-1.55121	-0.827995	0.00015
N/A	RP11-246E12.2	chr18:48026672-48410752	control	PininKD	3.33505	1.138	-1.55121	-0.827995	0.00015
ENSG00000184828.7	ZBTB7C	chr18:48026672-48410752	control	PininKD	3.33505	1.138	-1.55121	-0.827995	0.00015
N/A	CTD-2560K21.6	chr19:50516891-50568045	control	PininKD	7.54414	2.57233	-1.55228	-1.93186	0.00275
ENSG00000131409.10	LRRC4B	chr19:50516891-50568045	control	PininKD	7.54414	2.57233	-1.55228	-1.93186	0.00275
ENSG00000152661.7	GJA1	chr6:121435691-121449727	control	PininKD	9.45247	3.21803	-1.55451	-2.14929	0.0008
ENSG00000151176.5	PLBD2	chr12:113298758-113391625	control	PininKD	49.6961	16.8842	-1.55746	-2.19306	0.0009
ENSG00000071189.19	SNX13	chr7:17790760-17940501	control	PininKD	10.3142	3.49476	-1.56137	-1.47311	0.0047
ENSG00000118762.5	PKD2	chr4:88007667-88077777	control	PininKD	15.076	5.10443	-1.56243	-1.62766	0.0073
ENSG00000141337.10	ARSG	chr17:68259181-68763882	control	PininKD	141.268	47.6618	-1.56753	-1.93242	0.0015
ENSG00000108946.12	PRKAR1A	chr17:68259181-68763882	control	PininKD	141.268	47.6618	-1.56753	-1.93242	0.0015
ENSG00000267009.4	RP11-120M18.2	chr17:68259181-68763882	control	PininKD	141.268	47.6618	-1.56753	-1.93242	0.0015
ENSG00000185033.12	SEMA4B	chr15:90160603-90229679	control	PininKD	241.768	81.4711	-1.56926	-2.11945	0.00035
ENSG00000124107.5	SLPI	chr20:45252238-45254564	control	PininKD	1139.43	383.132	-1.5724	-2.30262	0.00055
ENSG00000135862.5	LAMC1	chr1:183023459-183145592	control	PininKD	122.913	41.3272	-1.57247	-1.14159	0.00315
ENSG00000159842.12	ABR	chr17:997116-1229021	control	PininKD	23.917	8.02921	-1.57471	-1.32401	0.00855
ENSG00000278794.1	Metazoa_SRP	chr17:997116-1229021	control	PininKD	23.917	8.02921	-1.57471	-1.32401	0.00855
ENSG00000136327.6	NKX2-8	chr14:36580578-36582607	control	PininKD	5.5168	1.84287	-1.58188	-1.65525	0.0105
ENSG00000221302.1	AC018628.1	chr17:61942604-62065282	control	PininKD	16.8199	5.6108	-1.58389	-1.4521	0.00605
ENSG00000108510.7	MED13	chr17:61942604-62065282	control	PininKD	16.8199	5.6108	-1.58389	-1.4521	0.00605
ENSG00000279133.1	RP11-342K2.1	chr17:61942604-62065282	control	PininKD	16.8199	5.6108	-1.58389	-1.4521	0.00605
ENSG00000164659.12	KIAA1324L	chr7:86876905-87059699	control	PininKD	3.46565	1.15536	-1.58478	-1.09836	0.01385
ENSG00000185621.9	LMLN	chr3:197960199-198043720	control	PininKD	4.17108	1.38989	-1.58545	-1.17657	0.00125
N/A	RNU6-621P	chr3:197960199-198043720	control	PininKD	4.17108	1.38989	-1.58545	-1.17657	0.00125
ENSG00000167258.11	CDK12	chr17:39461510-39564907	control	PininKD	34.7618	11.5808	-1.58577	-1.10599	0.0046
ENSG00000198948.9	MFAP3L	chr4:169981746-170033031	control	PininKD	14.4249	4.80283	-1.5866	-1.23054	0.00155
ENSG00000067141.14	NEO1	chr15:73051709-73305206	control	PininKD	21.9823	7.31321	-1.58776	-1.74751	0.0021
ENSG00000157657.12	ZNF618	chr9:113876281-114056591	control	PininKD	5.10574	1.69861	-1.58777	-1.96106	0.0005
ENSG00000116984.10	MTR	chr1:236795280-236903981	control	PininKD	10.8792	3.60855	-1.59208	-1.88642	0.0018
ENSG00000231890.5	DARS-AS1	chr2:135906676-136022318	control	PininKD	3.43735	1.13828	-1.59444	-0.286652	0.01455
ENSG00000130508.8	PXDN	chr2:1631886-1744852	control	PininKD	15.6095	5.15376	-1.59873	-1.61411	0.0003
ENSG00000143815.12	LBR	chr1:225401501-225428925	control	PininKD	25.4957	8.37556	-1.606	-1.75291	0.00245
ENSG00000091409.12	ITGA6	chr2:172427353-172608669	control	PininKD	32.1625	10.5461	-1.60866	-1.77154	0.0023
ENSG00000123268.6	ATF1	chr12:50763709-50821122	control	PininKD	39.0461	12.7992	-1.60913	-1.63136	0.00965
N/A	PKI55	chr2:216217044-216220192	control	PininKD	2.76778	0.904961	-1.6128	-1.73867	0.00965
ENSG00000189375.8	TBC1D28	chr17:18635005-18682262	control	PininKD	1.15107	0.3761	-1.61379	-0.581602	0.00355
ENSG00000249459.6	ZNF286B	chr17:18635005-18682262	control	PininKD	1.15107	0.3761	-1.61379	-0.581602	0.00355
ENSG00000275066.2	SYNRG	chr17:37514796-37609496	control	PininKD	11.6724	3.80967	-1.61537	-1.37849	0.0042
ENSG00000143442.19	POGZ	chr1:151402723-151459465	control	PininKD	30.8177	10.0473	-1.61696	-1.15892	0.00105
ENSG00000041353.7	RAB27B	chr18:54717859-54898083	control	PininKD	3.73343	1.21634	-1.61796	-1.09673	0.00285
N/A	RP11-99A1.2	chr18:54717859-54898083	control	PininKD	3.73343	1.21634	-1.61796	-1.09673	0.00285
ENSG00000198586.11	TLK1	chr2:170990822-171231314	control	PininKD	18.627	6.06836	-1.61801	-1.57068	0.0116
ENSG00000163629.10	PTPN13	chr4:86594314-86815171	control	PininKD	4.47816	1.45856	-1.61836	-1.77651	0.0015
ENSG00000099194.5	SCD	chr10:100347123-100364834	control	PininKD	29.3298	9.55189	-1.61851	-2.58257	5e-05
ENSG00000004897.9	CDC27	chr17:47117702-47189422	control	PininKD	66.9795	21.7703	-1.62136	-1.32433	0.0047
ENSG00000239291.1	RP5-867C24.1	chr17:47117702-47189422	control	PininKD	66.9795	21.7703	-1.62136	-1.32433	0.0047
ENSG00000262265.1	RP5-867C24.4	chr17:47117702-47189422	control	PininKD	66.9795	21.7703	-1.62136	-1.32433	0.0047
ENSG00000065060.14	UHRF1BP1	chr6:34792014-34888089	control	PininKD	5.13086	1.66302	-1.62539	-1.72391	0.0097
ENSG00000066926.8	FECH	chr18:57548282-57586772	control	PininKD	18.4685	5.96968	-1.62934	-1.82684	0.0043
ENSG00000174197.14	MGA	chr15:41621223-41773081	control	PininKD	14.6034	4.70671	-1.63351	-1.73027	0.0002
ENSG00000085365.15	SCAMP1	chr5:78360582-78479071	control	PininKD	18.7737	6.04538	-1.63481	-1.77908	0.00495
ENSG00000165288.10	BRWD3	chrX:80670853-80809688	control	PininKD	5.16335	1.66185	-1.63551	-1.35286	0.00705
ENSG00000182095.12	TNRC18	chr7:5274368-5425414	control	PininKD	22.8072	7.3361	-1.63641	-0.889664	0.01035
ENSG00000029534.17	ANK1	chr8:41653219-41896762	control	PininKD	1.33846	0.430408	-1.6368	-0.712956	0.00815
N/A	RN7SL149P	chr8:41653219-41896762	control	PininKD	1.33846	0.430408	-1.6368	-0.712956	0.00815
N/A	RP11-930P14.2	chr8:41653219-41896762	control	PininKD	1.33846	0.430408	-1.6368	-0.712956	0.00815
ENSG00000188559.11	RALGAPA2	chr20:20389551-20712488	control	PininKD	12.9901	4.15388	-1.64489	-1.30484	0.0136
ENSG00000054793.11	ATP9A	chr20:51596513-51768634	control	PininKD	11.3571	3.62826	-1.64625	-2.40991	0.00025
ENSG00000130635.13	COL5A1	chr9:134641773-134844843	control	PininKD	45.142	14.4095	-1.64745	-1.52886	5e-05
ENSG00000242687.2	AC004893.11	chr7:98877932-99144100	control	PininKD	17.2989	5.5117	-1.65011	-1.15	0.00595
ENSG00000196367.10	TRRAP	chr7:98877932-99144100	control	PininKD	17.2989	5.5117	-1.65011	-1.15	0.00595
ENSG00000005339.10	CREBBP	chr16:3725053-3880726	control	PininKD	22.9583	7.30857	-1.65136	-1.29195	0.00055
ENSG00000111816.7	FRK	chr6:115931148-116060758	control	PininKD	0.909333	0.288968	-1.6539	-1.80404	0.00775
ENSG00000170325.12	PRDM10	chr11:129899705-130002835	control	PininKD	2.67897	0.850352	-1.65555	-1.44121	0.01155
ENSG00000121005.6	CRISPLD1	chr8:74984514-75034558	control	PininKD	3.90659	1.22817	-1.6694	-1.32275	0.01525
ENSG00000213171.2	LINGO4	chr1:151800263-151831872	control	PininKD	2.22402	0.697946	-1.67198	-1.65632	0.00705
ENSG00000143365.14	RORC	chr1:151800263-151831872	control	PininKD	2.22402	0.697946	-1.67198	-1.65632	0.00705
ENSG00000173852.11	DPY19L1	chr7:34928875-35038271	control	PininKD	25.1792	7.89748	-1.67277	-1.69349	0.0023
ENSG00000100934.12	SEC23A	chr14:39031918-39109646	control	PininKD	39.047	12.222	-1.67573	-1.87978	0.00115
ENSG00000168137.13	SETD5	chr3:8980590-9479240	control	PininKD	86.0647	26.9373	-1.67582	-0.83215	0.00325
ENSG00000067182.5	TNFRSF1A	chr12:6328756-6342114	control	PininKD	185.228	57.8424	-1.67911	-2.25932	0.0003
ENSG00000227051.5	C14orf132	chr14:96039323-96094080	control	PininKD	3.73837	1.16676	-1.6799	-1.20666	0.0099
ENSG00000177283.5	FZD8	chr10:35638248-35642278	control	PininKD	4.74636	1.47901	-1.68219	-2.09269	0.00335
ENSG00000146674.12	IGFBP3	chr7:45912244-45921874	control	PininKD	943.322	293.154	-1.68609	-2.12152	0.00115
ENSG00000168077.11	SCARA3	chr8:27633867-27676776	control	PininKD	8.67112	2.68318	-1.69228	-2.13388	0.0015
ENSG00000163082.9	SGPP2	chr2:222424516-222560948	control	PininKD	17.5033	5.41418	-1.69281	-1.89184	0.00425
ENSG00000136205.14	TNS3	chr7:47275153-47582558	control	PininKD	23.8023	7.35994	-1.69334	-1.91698	0.0004
ENSG00000072840.10	EVC	chr4:5711196-5893058	control	PininKD	4.33708	1.34057	-1.69388	-1.50296	0.0072
ENSG00000132357.11	CARD6	chr5:40841183-40860175	control	PininKD	1.67614	0.516783	-1.69751	-1.55934	0.01175
ENSG00000152894.12	PTPRK	chr6:127968778-128520674	control	PininKD	25.0518	7.72279	-1.69772	-1.15916	0.01455
N/A	RP1-86D1.2	chr6:127968778-128520674	control	PininKD	25.0518	7.72279	-1.69772	-1.15916	0.01455
N/A	RP1-86D1.3	chr6:127968778-128520674	control	PininKD	25.0518	7.72279	-1.69772	-1.15916	0.01455
ENSG00000277443.1	MARCKS	chr6:113857361-113863471	control	PininKD	56.0715	17.2426	-1.70129	-2.57694	5e-05
ENSG00000114251.11	WNT5A	chr3:55465714-55490539	control	PininKD	2.41594	0.739177	-1.70859	-1.28359	0.00075
ENSG00000266728.3	AC015688.3	chr17:27456713-27649560	control	PininKD	14.2927	4.3659	-1.71093	-1.17561	0.0015
ENSG00000141068.11	KSR1	chr17:27456713-27649560	control	PininKD	14.2927	4.3659	-1.71093	-1.17561	0.0015
ENSG00000168961.14	LGALS9	chr17:27456713-27649560	control	PininKD	14.2927	4.3659	-1.71093	-1.17561	0.0015
ENSG00000140443.11	IGF1R	chr15:98648970-99135593	control	PininKD	7.88303	2.40281	-1.71403	-0.965395	0.00555
ENSG00000232593.4	KANTR	chrX:53093709-53167014	control	PininKD	2.5601	0.780173	-1.71433	-0.606122	0.0029
ENSG00000099994.10	SUSD2	chr22:24181258-24189110	control	PininKD	12.4333	3.77861	-1.71828	-2.07348	0.003
ENSG00000147133.13	TAF1	chrX:71366238-71532374	control	PininKD	18.5777	5.6459	-1.7183	-1.29911	0.00065
ENSG00000131019.8	ULBP3	chr6:150063149-150069095	control	PininKD	8.98948	2.73176	-1.71841	-1.80855	0.00385
ENSG00000136237.16	RAPGEF5	chr7:22118237-22357144	control	PininKD	1.0392	0.311139	-1.73984	-0.721502	0.007
ENSG00000164300.13	SERINC5	chr5:80111650-80256079	control	PininKD	10.8854	3.25765	-1.74049	-1.81666	0.00395
ENSG00000066739.9	ATG2B	chr14:96281257-96387288	control	PininKD	5.49131	1.6405	-1.74302	-0.835618	0.0023
ENSG00000163635.15	ATXN7	chr3:63864556-64003462	control	PininKD	17.4296	5.19977	-1.74502	-1.47273	0.0057
N/A	AC084117.3	chr11:18394387-18408425	control	PininKD	2814.6	837.099	-1.74946	-1.81618	0.0031
ENSG00000134333.11	LDHA	chr11:18394387-18408425	control	PininKD	2814.6	837.099	-1.74946	-1.81618	0.0031
ENSG00000173517.8	PEAK1	chr15:77100655-77420144	control	PininKD	12.1355	3.60794	-1.74998	-0.877079	0.00385
ENSG00000010818.6	HIVEP2	chr6:142748442-142945201	control	PininKD	16.4215	4.86521	-1.75501	-1.61199	0.0003
ENSG00000198768.8	APCDD1L	chr20:58459100-58515131	control	PininKD	7.63219	2.25165	-1.76111	-2.00028	0.00095
ENSG00000145725.17	PPIP5K2	chr5:103085999-103212799	control	PininKD	10.6009	3.12382	-1.7628	-1.2253	0.0089
ENSG00000058056.6	USP13	chr3:179652754-179789401	control	PininKD	8.0869	2.38039	-1.76439	-1.56881	0.01045
ENSG00000204186.5	ZDBF2	chr2:206274662-206314428	control	PininKD	2.49257	0.732881	-1.76598	-2.19178	0.0009
ENSG00000102554.11	KLF5	chr13:73054975-73077542	control	PininKD	113.637	33.3666	-1.76796	-2.18156	0.0067
ENSG00000109944.8	C11orf63	chr11:122882527-122959798	control	PininKD	6.79236	1.99281	-1.76911	-1.3202	0.0084
N/A	RNU4-23P	chr11:122882527-122959798	control	PininKD	6.79236	1.99281	-1.76911	-1.3202	0.0084
ENSG00000060749.12	QSER1	chr11:32893177-32993316	control	PininKD	13.9387	4.07495	-1.77424	-1.71415	0.0004
ENSG00000162591.13	MEGF6	chr1:3489919-3611495	control	PininKD	19.2724	5.58689	-1.78642	-1.14291	0.01065
N/A	MIR551A	chr1:3489919-3611495	control	PininKD	19.2724	5.58689	-1.78642	-1.14291	0.01065
ENSG00000198947.12	DMD	chrX:31097676-33339441	control	PininKD	1.03168	0.298674	-1.78835	-0.227724	0.0063
ENSG00000263600.1	MIR3915	chrX:31097676-33339441	control	PininKD	1.03168	0.298674	-1.78835	-0.227724	0.0063
N/A	MIR548F5	chrX:31097676-33339441	control	PininKD	1.03168	0.298674	-1.78835	-0.227724	0.0063
ENSG00000157193.12	LRP8	chr1:53245538-53328070	control	PininKD	12.6663	3.64067	-1.79872	-1.41396	0.002
ENSG00000225030.1	RP4-784A16.3	chr1:53245538-53328070	control	PininKD	12.6663	3.64067	-1.79872	-1.41396	0.002
ENSG00000117020.14	AKT3	chr1:243256033-243851079	control	PininKD	21.504	6.17141	-1.80093	-1.20934	0.01275
ENSG00000228939.1	AKT3-IT1	chr1:243256033-243851079	control	PininKD	21.504	6.17141	-1.80093	-1.20934	0.01275
ENSG00000232184.1	RP11-370K11.1	chr1:243256033-243851079	control	PininKD	21.504	6.17141	-1.80093	-1.20934	0.01275
ENSG00000180229.10	HERC2P3	chr15:20379494-20506180	control	PininKD	4.35905	1.25039	-1.80163	-1.22083	0.00255
ENSG00000204128.5	C2orf72	chr2:231037489-231049719	control	PininKD	5.70316	1.63207	-1.80506	-1.73846	0.0033
ENSG00000100030.12	MAPK1	chr22:21754499-21867680	control	PininKD	64.223	18.3779	-1.80512	-1.5298	0.01395
ENSG00000186907.5	RTN4RL2	chr11:57460548-57477534	control	PininKD	34.3613	9.79158	-1.81117	-2.58284	5e-05
ENSG00000072501.15	SMC1A	chrX:53374148-53431120	control	PininKD	47.652	13.555	-1.81371	-1.57067	0.0011
ENSG00000213316.7	LTC4S	chr5:179732849-179796647	control	PininKD	16.7543	4.7645	-1.81414	-1.38897	0.0012
ENSG00000161021.9	MAML1	chr5:179732849-179796647	control	PininKD	16.7543	4.7645	-1.81414	-1.38897	0.0012
ENSG00000109654.12	TRIM2	chr4:153152341-153339320	control	PininKD	13.1381	3.73289	-1.8154	-1.57517	0.00135
ENSG00000263002.5	ZNF234	chr19:44141556-44160309	control	PininKD	3.19353	0.907022	-1.81594	-1.70144	0.003
ENSG00000127418.12	FGFRL1	chr4:1009935-1026897	control	PininKD	46.5258	13.2097	-1.81644	-2.88641	5e-05
ENSG00000152818.16	UTRN	chr6:144285700-144853034	control	PininKD	13.9662	3.96055	-1.81817	-0.748695	0.00605
ENSG00000186480.10	INSIG1	chr7:155297775-155310235	control	PininKD	24.5438	6.95573	-1.81908	-2.28414	0.0005
ENSG00000049618.19	ARID1B	chr6:156777928-157210779	control	PininKD	22.8397	6.46175	-1.82155	-1.49192	0.001
ENSG00000218596.2	RP11-2J18.1	chr6:156777928-157210779	control	PininKD	22.8397	6.46175	-1.82155	-1.49192	0.001
ENSG00000142875.17	PRKACB	chr1:84078061-84238498	control	PininKD	8.32032	2.3447	-1.82724	-1.69753	0.00075
ENSG00000203880.9	PCMTD2	chr20:64255694-64287821	control	PininKD	17.7997	5.01579	-1.8273	-1.75921	0.00085
ENSG00000223361.5	FTH1P10	chr5:17353694-17354899	control	PininKD	33.7764	9.50915	-1.82863	-2.57696	0.00015
ENSG00000263711.3	RP11-169F17.1	chr18:73151240-73264480	control	PininKD	16.6639	4.68589	-1.83033	-1.34881	0.01475
ENSG00000242163.1	RP11-299L17.1	chr14:81260655-81436465	control	PininKD	4.70124	1.32012	-1.83237	-1.54668	0.0017
ENSG00000140022.7	STON2	chr14:81260655-81436465	control	PininKD	4.70124	1.32012	-1.83237	-1.54668	0.0017
ENSG00000263563.3	UBBP4	chr17:22202994-22205156	control	PininKD	34.8518	9.77187	-1.83453	-1.80775	0.0011
ENSG00000122778.7	KIAA1549	chr7:138706294-138981318	control	PininKD	3.3161	0.926143	-1.84018	-2.06772	0.00145
ENSG00000109756.6	RAPGEF2	chr4:159104177-159360169	control	PininKD	14.5469	4.0553	-1.84284	-1.3436	0.0141
ENSG00000064393.13	HIPK2	chr7:139561569-140020325	control	PininKD	12.2933	3.4209	-1.84542	-1.88312	0.00995
ENSG00000132356.9	PRKAA1	chr5:40759378-40798374	control	PininKD	22.8893	6.33834	-1.8525	-2.16797	0.00215
ENSG00000138061.9	CYP1B1	chr2:37923186-38181855	control	PininKD	168.234	46.5837	-1.85258	-1.79	0.00305
ENSG00000235848.2	RMDN2-AS1	chr2:37923186-38181855	control	PininKD	168.234	46.5837	-1.85258	-1.79	0.00305
ENSG00000205403.10	CFI	chr4:109740693-109802179	control	PininKD	5.65126	1.55825	-1.85865	-1.70666	0.0046
ENSG00000086506.2	HBQ1	chr16:180452-181181	control	PininKD	12.414	3.42123	-1.85939	-1.68384	0.01375
ENSG00000252062.1	RNU6-469P	chr4:84669609-85011277	control	PininKD	15.3513	4.21138	-1.866	-1.14076	0.01125
ENSG00000163625.13	WDFY3	chr4:84669609-85011277	control	PininKD	15.3513	4.21138	-1.866	-1.14076	0.01125
ENSG00000077157.18	PPP1R12B	chr1:202348698-202710417	control	PininKD	4.34713	1.19227	-1.86636	-0.896986	0.00905
ENSG00000232626.3	RP11-175B9.2	chr1:202348698-202710417	control	PininKD	4.34713	1.19227	-1.86636	-0.896986	0.00905
ENSG00000253516.1	HMGB1P41	chr8:80628450-80874781	control	PininKD	8.11045	2.22384	-1.86673	-0.827741	0.00975
ENSG00000243951.1	RN7SL308P	chr8:80628450-80874781	control	PininKD	8.11045	2.22384	-1.86673	-0.827741	0.00975
ENSG00000212429.1	RNU11-6P	chr8:80628450-80874781	control	PininKD	8.11045	2.22384	-1.86673	-0.827741	0.00975
ENSG00000164684.11	ZNF704	chr8:80628450-80874781	control	PininKD	8.11045	2.22384	-1.86673	-0.827741	0.00975
ENSG00000113369.6	ARRDC3	chr5:91368723-91383359	control	PininKD	24.0899	6.5915	-1.86975	-2.09598	5e-05
N/A	AC114812.10	chr2:233617644-233773310	control	PininKD	63.2713	17.274	-1.87295	-2.60888	0.00015
N/A	AC114812.9	chr2:233617644-233773310	control	PininKD	63.2713	17.274	-1.87295	-2.60888	0.00015
ENSG00000242366.3 ENSG00000242515.3	UGT1A1	chr2:233617644-233773310	control	PininKD	63.2713	17.274	-1.87295	-2.60888	0.00015
N/A	UGT1A10	chr2:233617644-233773310	control	PininKD	63.2713	17.274	-1.87295	-2.60888	0.00015
N/A	UGT1A13P	chr2:233617644-233773310	control	PininKD	63.2713	17.274	-1.87295	-2.60888	0.00015
ENSG00000240224.1 ENSG00000244474.3 ENSG00000243135.3	UGT1A3	chr2:233617644-233773310	control	PininKD	63.2713	17.274	-1.87295	-2.60888	0.00015
N/A	UGT1A4	chr2:233617644-233773310	control	PininKD	63.2713	17.274	-1.87295	-2.60888	0.00015
N/A	UGT1A5	chr2:233617644-233773310	control	PininKD	63.2713	17.274	-1.87295	-2.60888	0.00015
ENSG00000167165.16	UGT1A6	chr2:233617644-233773310	control	PininKD	63.2713	17.274	-1.87295	-2.60888	0.00015
ENSG00000241119.1 ENSG00000244122.2	UGT1A7	chr2:233617644-233773310	control	PininKD	63.2713	17.274	-1.87295	-2.60888	0.00015
N/A	UGT1A8	chr2:233617644-233773310	control	PininKD	63.2713	17.274	-1.87295	-2.60888	0.00015
N/A	UGT1A9	chr2:233617644-233773310	control	PininKD	63.2713	17.274	-1.87295	-2.60888	0.00015
ENSG00000091622.13	PITPNM3	chr17:6444414-6556494	control	PininKD	9.95823	2.71616	-1.87432	-1.38263	0.00355
ENSG00000221183.1	AC093897.1	chr4:78057569-78544269	control	PininKD	24.322	6.61007	-1.87953	-1.88549	0.00315
ENSG00000138759.15	FRAS1	chr4:78057569-78544269	control	PininKD	24.322	6.61007	-1.87953	-1.88549	0.00315
ENSG00000248117.1	MINOS1P4	chr4:78057569-78544269	control	PininKD	24.322	6.61007	-1.87953	-1.88549	0.00315
N/A	AP001469.7	chr21:46229216-46286297	control	PininKD	2.81223	0.759959	-1.88772	-0.492745	0.00655
ENSG00000215424.7	MCM3AP-AS1	chr21:46229216-46286297	control	PininKD	2.81223	0.759959	-1.88772	-0.492745	0.00655
ENSG00000176532.3	PRR15	chr7:29563810-29567295	control	PininKD	2.92061	0.788074	-1.88987	-1.48469	0.0164
ENSG00000113657.10	DPYSL3	chr5:147390810-147510056	control	PininKD	13.7053	3.69668	-1.89043	-1.86517	5e-05
ENSG00000076351.10	SLC46A1	chr17:28357580-28407197	control	PininKD	10.4177	2.80551	-1.8927	-1.22906	0.01165
ENSG00000100393.9	EP300	chr22:41091785-41197456	control	PininKD	21.7878	5.86428	-1.89349	-2.8975	5e-05
ENSG00000113742.10	CPEB4	chr5:173888279-173961976	control	PininKD	3.70479	0.996402	-1.89459	-1.17751	0.006
N/A	RPS20P35	chr17:38855313-38855670	control	PininKD	20.0071	5.36584	-1.89864	-1.72164	0.0136
N/A	AC008740.1	chr16:21402236-21520444	control	PininKD	14.0321	3.75056	-1.90355	-1.0864	0.00475
ENSG00000265462.1	MIR3680-1	chr16:21402236-21520444	control	PininKD	14.0321	3.75056	-1.90355	-1.0864	0.00475
ENSG00000169246.14	NPIPB3	chr16:21402236-21520444	control	PininKD	14.0321	3.75056	-1.90355	-1.0864	0.00475
ENSG00000258186.2	SLC7A5P2	chr16:21402236-21520444	control	PininKD	14.0321	3.75056	-1.90355	-1.0864	0.00475
ENSG00000180747.13	SMG1P3	chr16:21402236-21520444	control	PininKD	14.0321	3.75056	-1.90355	-1.0864	0.00475
ENSG00000236570.1	RAD23BP1	chr3:17157161-18917692	control	PininKD	1.30026	0.346505	-1.90786	-0.175952	0.01595
ENSG00000228956.6	SATB1-AS1	chr3:17157161-18917692	control	PininKD	1.30026	0.346505	-1.90786	-0.175952	0.01595
ENSG00000169967.14	MAP3K2	chr2:127298729-127388465	control	PininKD	18.944	5.03765	-1.91092	-1.62478	0.01365
ENSG00000064309.12	CDON	chr11:125950115-126063335	control	PininKD	11.9229	3.15226	-1.91928	-1.99054	0.0005
ENSG00000177311.8	ZBTB38	chr3:141228725-141449792	control	PininKD	19.332	5.09639	-1.92344	-1.21789	0.0014
ENSG00000146648.13	EGFR	chr7:55019020-55256620	control	PininKD	56.4634	14.8632	-1.92557	-1.63143	0.00025
ENSG00000237210.1	RP11-339F13.2	chr7:55019020-55256620	control	PininKD	56.4634	14.8632	-1.92557	-1.63143	0.00025
ENSG00000263535.1	AK4P1	chr17:31008496-31382116	control	PininKD	25.0757	6.5703	-1.93226	-1.04518	0.0003
ENSG00000196712.14	NF1	chr17:31008496-31382116	control	PininKD	25.0757	6.5703	-1.93226	-1.04518	0.0003
N/A	RP11-142O6.1	chr17:31008496-31382116	control	PininKD	25.0757	6.5703	-1.93226	-1.04518	0.0003
ENSG00000072364.10	AFF4	chr5:132875378-132963634	control	PininKD	23.2224	6.06191	-1.93767	-1.48958	0.0026
ENSG00000160179.16	ABCG1	chr21:42199688-42297244	control	PininKD	2.16085	0.561414	-1.94447	-1.56172	0.0035
ENSG00000087266.13	SH3BP2	chr4:2793022-2841098	control	PininKD	42.6961	10.958	-1.96212	-1.82267	5e-05
ENSG00000166106.3	ADAMTS15	chr11:130448973-130476641	control	PininKD	2.93396	0.75243	-1.96322	-2.23684	0.00215
ENSG00000155545.17	MIER3	chr5:56919601-56971675	control	PininKD	9.70797	2.47349	-1.97262	-1.76363	0.0001
N/A	AC005158.1	chr7:41960949-42237870	control	PininKD	5.85369	1.48213	-1.98168	-1.15406	0.00325
ENSG00000106571.10	GLI3	chr7:41960949-42237870	control	PininKD	5.85369	1.48213	-1.98168	-1.15406	0.00325
ENSG00000196081.7	ZNF724P	chr19:23221598-23250390	control	PininKD	2.4533	0.62003	-1.98431	-1.42525	0.0127
ENSG00000187605.13	TET3	chr2:73986403-74108176	control	PininKD	7.09368	1.7907	-1.98601	-1.97846	0.0024
ENSG00000157933.9	SKI	chr1:2228694-2310119	control	PininKD	59.0911	14.9028	-1.98735	-1.29581	0.01135
ENSG00000072121.13	ZFYVE26	chr14:67701885-67816590	control	PininKD	9.17056	2.30141	-1.99449	-1.28779	0.0006
ENSG00000116539.8	ASH1L	chr1:155335267-155563944	control	PininKD	9.42277	2.3642	-1.9948	-1.3207	0.01065
ENSG00000227773.1	ASH1L-IT1	chr1:155335267-155563944	control	PininKD	9.42277	2.3642	-1.9948	-1.3207	0.01065
ENSG00000162878.10	PKDCC	chr2:42048019-42058528	control	PininKD	3.89058	0.97259	-2.00008	-1.45512	0.0126
ENSG00000204683.8	C10orf113	chr10:20779972-21175048	control	PininKD	1.49936	0.374283	-2.00214	-0.67601	0.00205
ENSG00000078114.16	NEBL	chr10:20779972-21175048	control	PininKD	1.49936	0.374283	-2.00214	-0.67601	0.00205
N/A	AL122015.1	chr11:33256671-33357023	control	PininKD	17.8166	4.44436	-2.00318	-1.8048	0.0077
ENSG00000110422.9	HIPK3	chr11:33256671-33357023	control	PininKD	17.8166	4.44436	-2.00318	-1.8048	0.0077
ENSG00000144857.12	BOC	chr3:113211002-113441610	control	PininKD	2.84312	0.70846	-2.00472	-0.654525	0.0049
ENSG00000138640.12	FAM13A	chr4:88709788-89111398	control	PininKD	2.50254	0.621165	-2.01034	-0.925447	0.0054
ENSG00000113361.10	CDH6	chr5:31093976-31329146	control	PininKD	1.86548	0.463013	-2.01042	-1.04766	0.0129
ENSG00000099995.16	SF3A1	chr22:30331987-30429053	control	PininKD	96.6319	23.9456	-2.01274	-1.27552	0.0046
ENSG00000158458.17	NRG2	chr5:139846778-140043299	control	PininKD	1.36229	0.336946	-2.01545	-1.08152	0.0081
ENSG00000276564.1	CTA-276F8.1	chr16:14071320-14266773	control	PininKD	9.74219	2.40866	-2.01601	-1.59701	0.01005
ENSG00000186260.14	MKL2	chr16:14071320-14266773	control	PininKD	9.74219	2.40866	-2.01601	-1.59701	0.01005
ENSG00000262470.2	TVP23CP2	chr16:14071320-14266773	control	PininKD	9.74219	2.40866	-2.01601	-1.59701	0.01005
ENSG00000261578.1	RP11-21L23.2	chr11:76800363-76804555	control	PininKD	1.69757	0.419366	-2.01719	-2.0986	0.0022
ENSG00000072310.14	SREBF1	chr17:17681472-17837002	control	PininKD	21.1165	5.20781	-2.01963	-0.90691	0.0028
ENSG00000180537.10	RNF182	chr6:13924445-13980302	control	PininKD	2.00209	0.493635	-2.01999	-1.36412	0.0026
ENSG00000187231.11	SESTD1	chr2:179101691-179264790	control	PininKD	37.2918	9.17936	-2.02239	-1.81158	5e-05
ENSG00000198265.9	HELZ	chr17:67070437-67245989	control	PininKD	8.19615	2.00987	-2.02785	-1.89665	0.0015
ENSG00000159784.15	FAM131B	chr7:143353399-143362770	control	PininKD	3.69877	0.906561	-2.02857	-1.9297	0.0003
ENSG00000134909.16	ARHGAP32	chr11:128965059-129279324	control	PininKD	11.565	2.80357	-2.04443	-1.73272	0.00545
ENSG00000139354.8	GAS2L3	chr12:100573682-100628286	control	PininKD	17.9089	4.33464	-2.0467	-1.76505	0.0114
ENSG00000141574.5	SECTM1	chr17:82321023-82334074	control	PininKD	5.65748	1.36473	-2.05155	-1.95655	0.0002
ENSG00000187134.10	AKR1C1	chr10:4922563-5135226	control	PininKD	428.302	103.209	-2.05307	-2.6901	0.0002
ENSG00000196139.9	AKR1C3	chr10:4922563-5135226	control	PininKD	428.302	103.209	-2.05307	-2.6901	0.0002
N/A	RP11-499O7.4	chr10:4922563-5135226	control	PininKD	428.302	103.209	-2.05307	-2.6901	0.0002
ENSG00000224251.4	RP11-499O7.7	chr10:4922563-5135226	control	PininKD	428.302	103.209	-2.05307	-2.6901	0.0002
ENSG00000239148.1	U8	chr10:4922563-5135226	control	PininKD	428.302	103.209	-2.05307	-2.6901	0.0002
ENSG00000108256.6	NUFIP2	chr17:29255835-29294118	control	PininKD	33.0074	7.94273	-2.05508	-1.5945	0.00335
ENSG00000154556.15	SORBS2	chr4:185585443-185956652	control	PininKD	4.34407	1.04235	-2.05921	-0.595894	0.00985
N/A	Y_RNA	chr4:185585443-185956652	control	PininKD	4.34407	1.04235	-2.05921	-0.595894	0.00985
ENSG00000170153.8	RNF150	chr4:140859806-141212877	control	PininKD	4.95273	1.18358	-2.06506	-1.52916	0.0047
ENSG00000157064.8	NMNAT2	chr1:183248236-183418602	control	PininKD	4.84887	1.14668	-2.08019	-1.47582	0.00455
ENSG00000185591.7	SP1	chr12:53380175-53416446	control	PininKD	39.3952	9.30083	-2.08259	-2.65376	5e-05
ENSG00000159692.13	CTBP1	chr4:1211447-1288291	control	PininKD	79.2188	18.5765	-2.09237	-2.19708	5e-05
ENSG00000202229.1	RNU6-1138P	chr14:23125294-23183674	control	PininKD	10.74	2.51516	-2.09427	-2.13517	5e-05
ENSG00000092068.16	SLC7A8	chr14:23125294-23183674	control	PininKD	10.74	2.51516	-2.09427	-2.13517	5e-05
N/A	FTH1P2	chr1:228687414-228687826	control	PininKD	82.165	19.157	-2.10065	-2.77291	5e-05
ENSG00000109472.11	CPE	chr4:165361193-165498320	control	PininKD	9.60023	2.23323	-2.10394	-2.17999	0.0002
ENSG00000105855.7	ITGB8	chr7:20328298-20415754	control	PininKD	3.31995	0.77086	-2.10662	-0.862785	0.0129
ENSG00000200753.1	SNORD56	chr7:20328298-20415754	control	PininKD	3.31995	0.77086	-2.10662	-0.862785	0.0129
ENSG00000106546.10	AHR	chr7:17279833-17346152	control	PininKD	15.5107	3.5964	-2.10864	-2.28166	5e-05
ENSG00000001084.8	GCLC	chr6:53497340-53617171	control	PininKD	25.0399	5.79477	-2.11141	-2.0469	5e-05
ENSG00000231683.4	RP1-27K12.2	chr6:53497340-53617171	control	PininKD	25.0399	5.79477	-2.11141	-2.0469	5e-05
ENSG00000107485.13	GATA3	chr10:8053603-8075198	control	PininKD	3.21598	0.743163	-2.11351	-1.59961	0.00745
ENSG00000072210.16	ALDH3A2	chr17:19648135-19677598	control	PininKD	70.8146	16.3609	-2.11379	-2.5015	5e-05
ENSG00000105538.6	RASIP1	chr19:48720586-48740721	control	PininKD	3.09998	0.714065	-2.11813	-1.40542	0.0071
ENSG00000152601.15	MBNL1	chr3:152243827-152496813	control	PininKD	28.5144	6.55255	-2.12156	-2.00479	0.01135
ENSG00000201217.1	Y_RNA	chr3:152243827-152496813	control	PininKD	28.5144	6.55255	-2.12156	-2.00479	0.01135
ENSG00000234593.1	RP4-704D23.1	chr1:14348954-14351023	control	PininKD	16.7595	3.83982	-2.12587	-1.79812	0.00775
ENSG00000113763.8	UNC5A	chr5:176810476-176899332	control	PininKD	2.84566	0.64387	-2.14392	-2.05677	0.00355
ENSG00000156535.11	CD109	chr6:73693902-73828316	control	PininKD	6.40695	1.44923	-2.14435	-2.60716	0.0001
ENSG00000197977.3	ELOVL2	chr6:10980758-11078226	control	PininKD	2.58939	0.583519	-2.14976	-2.12427	0.00295
ENSG00000069020.16	MAST4	chr5:66596360-67169595	control	PininKD	4.93884	1.11125	-2.15198	-1.27768	0.00145
ENSG00000242073.2	AC006014.7	chr7:75344014-75486271	control	PininKD	14.9479	3.35863	-2.154	-1.66669	0.00145
ENSG00000272391.3	POM121C	chr7:75344014-75486271	control	PininKD	14.9479	3.35863	-2.154	-1.66669	0.00145
ENSG00000139946.7	PELI2	chr14:56117315-56301526	control	PininKD	3.59084	0.80194	-2.16276	-1.50465	0.0053
ENSG00000267600.1	AC098474.1	chr19:197954-246515	control	PininKD	3.01734	0.672317	-2.16606	-0.733579	5e-05
ENSG00000277220.1	CTD-3113P16.10	chr19:197954-246515	control	PininKD	3.01734	0.672317	-2.16606	-0.733579	5e-05
ENSG00000206082.10	LINC01002	chr19:197954-246515	control	PininKD	3.01734	0.672317	-2.16606	-0.733579	5e-05
ENSG00000124785.6	NRN1	chr6:5997998-6007605	control	PininKD	1.37692	0.306739	-2.16636	-1.34099	0.0093
ENSG00000145675.12	PIK3R1	chr5:68215719-68301821	control	PininKD	11.9786	2.65695	-2.17261	-1.5972	0.00115
ENSG00000166436.13	TRIM66	chr11:8612036-8671866	control	PininKD	2.62266	0.580821	-2.17487	-0.974508	0.00315
ENSG00000181104.6	F2R	chr5:76403248-76735781	control	PininKD	11.9037	2.62424	-2.18144	-2.93061	5e-05
ENSG00000108582.9	CPD	chr17:30378904-30469989	control	PininKD	48.6065	10.6806	-2.18615	-1.61221	0.00015
ENSG00000266111.2	RP11-296K13.4	chr17:29352068-29551904	control	PininKD	21.2664	4.67226	-2.18638	-1.34351	0.0004
ENSG00000160551.7	TAOK1	chr17:29352068-29551904	control	PininKD	21.2664	4.67226	-2.18638	-1.34351	0.0004
ENSG00000188211.6	NCR3LG1	chr11:17351725-17377341	control	PininKD	1.09332	0.239849	-2.18852	-1.86842	0.0039
ENSG00000089250.16	NOS1	chr12:117208141-117452170	control	PininKD	4.97294	1.07852	-2.20505	-1.94915	5e-05
N/A	TCEB1P32	chr12:117208141-117452170	control	PininKD	4.97294	1.07852	-2.20505	-1.94915	5e-05
ENSG00000204569.7	PPP1R10	chr6:30600399-30626395	control	PininKD	53.1791	11.4665	-2.21344	-1.67748	0.00435
ENSG00000120549.13	KIAA1217	chr10:23694745-24547848	control	PininKD	1.97448	0.425028	-2.21584	-0.500267	0.015
N/A	MIR603	chr10:23694745-24547848	control	PininKD	1.97448	0.425028	-2.21584	-0.500267	0.015
ENSG00000277563.1	PRINS	chr10:23694745-24547848	control	PininKD	1.97448	0.425028	-2.21584	-0.500267	0.015
ENSG00000223928.1	RP11-183E9.2	chr10:23694745-24547848	control	PininKD	1.97448	0.425028	-2.21584	-0.500267	0.015
ENSG00000131389.14	SLC6A6	chr3:14402575-14542081	control	PininKD	7.98666	1.71888	-2.21612	-1.96372	0.00035
ENSG00000049239.10	H6PD	chr1:9234774-9271337	control	PininKD	12.6384	2.71329	-2.21969	-3.45684	5e-05
ENSG00000156453.11	PCDH1	chr5:141853110-141879246	control	PininKD	18.6646	3.91706	-2.25246	-2.92021	5e-05
ENSG00000134755.12	DSC2	chr18:31058839-31162856	control	PininKD	4.29073	0.899388	-2.25421	-2.5034	0.00065
N/A	MIR6809	chr2:217799788-218002995	control	PininKD	1.43003	0.298312	-2.26115	-0.516486	0.00045
ENSG00000079308.14	TNS1	chr2:217799788-218002995	control	PininKD	1.43003	0.298312	-2.26115	-0.516486	0.00045
ENSG00000267886.1	CTD-2291D10.4	chr19:23075200-23147219	control	PininKD	4.2805	0.885132	-2.27381	-0.979795	0.01525
ENSG00000268105.1	RP11-369G6.2	chr19:23075200-23147219	control	PininKD	4.2805	0.885132	-2.27381	-0.979795	0.01525
ENSG00000183850.11	ZNF730	chr19:23075200-23147219	control	PininKD	4.2805	0.885132	-2.27381	-0.979795	0.01525
ENSG00000249439.1	HMGN1P14	chr5:111496032-112017309	control	PininKD	81.5124	16.8485	-2.2744	-2.69298	0.0001
ENSG00000134986.11	NREP	chr5:111496032-112017309	control	PininKD	81.5124	16.8485	-2.2744	-2.69298	0.0001
ENSG00000225092.2	RP11-405O10.2	chr6:7107596-7251980	control	PininKD	16.3522	3.36191	-2.28213	-1.65095	0.0002
ENSG00000124782.17	RREB1	chr6:7107596-7251980	control	PininKD	16.3522	3.36191	-2.28213	-1.65095	0.0002
ENSG00000140396.10	NCOA2	chr8:70109761-70403805	control	PininKD	9.82964	2.01674	-2.28511	-1.37707	0.00825
ENSG00000003436.12	TFPI	chr2:187001875-187565760	control	PininKD	89.6834	18.3186	-2.29153	-2.44748	5e-05
ENSG00000066056.11	TIE1	chr1:43300992-43323108	control	PininKD	2.83181	0.578051	-2.29245	-1.16194	0.00105
ENSG00000164099.3	PRSS12	chr4:118280037-118353003	control	PininKD	3.48091	0.709833	-2.29391	-1.58578	0.00155
ENSG00000232098.3	CTD-2619J13.14	chr19:58401503-58418327	control	PininKD	9.07927	1.85049	-2.29467	-1.35219	0.00245
ENSG00000151012.11	SLC7A11	chr4:138027421-138242349	control	PininKD	22.5827	4.57459	-2.3035	-1.88435	5e-05
ENSG00000082438.13	COBLL1	chr2:164653623-164849334	control	PininKD	4.72346	0.947586	-2.31751	-1.18797	5e-05
ENSG00000060982.12	BCAT1	chr12:24810021-24960158	control	PininKD	3.90435	0.782709	-2.31853	-1.42313	5e-05
ENSG00000075461.5	CACNG4	chr17:66964909-67033398	control	PininKD	1.27582	0.255583	-2.31956	-1.95873	0.0067
ENSG00000168175.12	MAPK1IP1L	chr14:55051630-55070192	control	PininKD	119.225	23.78	-2.32587	-2.31614	0.0056
ENSG00000006468.11	ETV1	chr7:13891227-13991425	control	PininKD	4.69424	0.934213	-2.32907	-1.44179	0.00055
ENSG00000075213.8	SEMA3A	chr7:83955776-84492724	control	PininKD	13.2398	2.62907	-2.33225	-1.3418	0.0136
ENSG00000155629.12	PIK3AP1	chr10:96593311-96720514	control	PininKD	0.77483	0.153226	-2.33822	-0.720085	0.0144
ENSG00000267002.1	RP11-242D8.1	chr17:43164182-43170403	control	PininKD	4.24775	0.838698	-2.34047	-1.84517	0.00655
ENSG00000118596.9	SLC16A7	chr12:59596066-59789855	control	PininKD	1.50197	0.296104	-2.34268	-0.86277	0.00015
ENSG00000159905.12	ZNF221	chr19:43951222-43967709	control	PininKD	4.51375	0.888199	-2.34537	-1.94977	0.00205
ENSG00000140450.8	ARRDC4	chr15:97960697-97973838	control	PininKD	11.2756	2.21127	-2.35025	-3.19541	5e-05
ENSG00000163362.8	C1orf106	chr1:200891047-200915735	control	PininKD	18.627	3.6421	-2.35455	-2.24701	5e-05
ENSG00000248810.1	RP11-362F19.1	chr4:141319449-141332618	control	PininKD	21.4557	4.18658	-2.35752	-1.97662	0.0022
ENSG00000235847.2	LDHAP7	chr2:84516454-84819589	control	PininKD	30.7859	6.00413	-2.35824	-2.53576	0.00105
ENSG00000169184.5	MN1	chr22:27748276-27801498	control	PininKD	4.74991	0.92116	-2.36638	-1.66435	0.00065
ENSG00000118495.16	PLAGL1	chr6:143940299-144064599	control	PininKD	15.0944	2.92384	-2.36807	-2.63715	5e-05
ENSG00000118276.9	B4GALT6	chr18:31622246-31686823	control	PininKD	11.8412	2.28987	-2.37048	-2.01629	0.00265
ENSG00000261713.4	SSTR5-AS1	chr16:1064092-1078731	control	PininKD	1.24017	0.23853	-2.3783	-1.14253	0.00255
ENSG00000138172.8	CALHM2	chr10:103446785-103452402	control	PininKD	3.39712	0.648154	-2.3899	-1.97137	0.0006
ENSG00000183091.17	NEB	chr2:151409882-151734487	control	PininKD	1.48485	0.282856	-2.39218	-0.445964	0.00575
ENSG00000257723.1	CHCHD3P2	chr12:71938845-72670757	control	PininKD	11.7723	2.21375	-2.41084	-1.03301	0.0146
ENSG00000139287.10	TPH2	chr12:71938845-72670757	control	PininKD	11.7723	2.21375	-2.41084	-1.03301	0.0146
ENSG00000072657.6	TRHDE	chr12:71938845-72670757	control	PininKD	11.7723	2.21375	-2.41084	-1.03301	0.0146
ENSG00000170558.6	CDH2	chr18:27950965-28177446	control	PininKD	20.898	3.91694	-2.41557	-2.63278	5e-05
ENSG00000274578.1	RP11-430E17.1	chr18:27950965-28177446	control	PininKD	20.898	3.91694	-2.41557	-2.63278	5e-05
ENSG00000235621.6	LINC00494	chr20:48359949-48370629	control	PininKD	0.749568	0.140391	-2.41661	-1.04883	0.01325
ENSG00000074047.18	GLI2	chr2:120735622-120992653	control	PininKD	14.1275	2.62573	-2.42772	-1.8178	0.0005
ENSG00000244456.2	AC090774.2	chr17:20814619-21043760	control	PininKD	27.0309	5.01916	-2.42909	-0.714619	0.0139
ENSG00000233098.6	RP11-344E13.3	chr17:20814619-21043760	control	PininKD	27.0309	5.01916	-2.42909	-0.714619	0.0139
ENSG00000264660.2	RP11-381P6.1	chr17:20814619-21043760	control	PininKD	27.0309	5.01916	-2.42909	-0.714619	0.0139
ENSG00000263986.1	RP11-746M1.1	chr17:20814619-21043760	control	PininKD	27.0309	5.01916	-2.42909	-0.714619	0.0139
N/A	RP11-746M1.2	chr17:20814619-21043760	control	PininKD	27.0309	5.01916	-2.42909	-0.714619	0.0139
ENSG00000263729.1	RP11-746M1.8	chr17:20814619-21043760	control	PininKD	27.0309	5.01916	-2.42909	-0.714619	0.0139
ENSG00000146530.9	VWDE	chr7:12330884-12403941	control	PininKD	1.5308	0.284161	-2.4295	-1.38167	0.0032
ENSG00000196593.7	ANKRD20A19P	chr13:23939556-23946782	control	PininKD	38.0616	7.04907	-2.43283	-1.70667	0.00265
ENSG00000153292.13	GPR110	chr6:46997702-47042363	control	PininKD	5.94147	1.09409	-2.44109	-1.57124	0.00095
ENSG00000250305.6	KIAA1456	chr8:12945641-13031503	control	PininKD	1.16587	0.210033	-2.47272	-0.958135	0.0035
N/A	RP11-369K16.1	chr8:12945641-13031503	control	PininKD	1.16587	0.210033	-2.47272	-0.958135	0.0035
ENSG00000094755.14	GABRP	chr5:170747046-170814047	control	PininKD	1.54958	0.278715	-2.47501	-0.823673	0.0031
ENSG00000181315.8	ZNF322	chr6:26634382-26659752	control	PininKD	2.23762	0.399584	-2.4854	-1.28515	0.00465
ENSG00000272070.1	AC005618.6	chr5:141326209-141329357	control	PininKD	1.69775	0.300069	-2.50026	-1.43833	0.00885
ENSG00000137845.12	ADAM10	chr15:58587506-58749978	control	PininKD	151.644	26.5771	-2.51243	-1.79784	0.0016
ENSG00000199730.1	RN7SKP95	chr15:58587506-58749978	control	PininKD	151.644	26.5771	-2.51243	-1.79784	0.0016
ENSG00000243302.3	RP11-274B21.2	chr7:128651184-128652334	control	PininKD	6.48403	1.11897	-2.53472	-2.32425	0.0022
ENSG00000148671.11	ADIRF	chr10:86935539-87024732	control	PininKD	819.895	141.062	-2.53911	-2.21384	0.0038
ENSG00000151303.11	AGAP11	chr10:86935539-87024732	control	PininKD	819.895	141.062	-2.53911	-2.21384	0.0038
N/A	BMS1P3	chr10:86935539-87024732	control	PininKD	819.895	141.062	-2.53911	-2.21384	0.0038
N/A	FAM25A	chr10:86935539-87024732	control	PininKD	819.895	141.062	-2.53911	-2.21384	0.0038
N/A	RP11-96C23.11	chr10:86935539-87024732	control	PininKD	819.895	141.062	-2.53911	-2.21384	0.0038
ENSG00000272508.1	RP11-96C23.14	chr10:86935539-87024732	control	PininKD	819.895	141.062	-2.53911	-2.21384	0.0038
ENSG00000271880.1	RP11-96C23.5	chr10:86935539-87024732	control	PininKD	819.895	141.062	-2.53911	-2.21384	0.0038
ENSG00000087116.11	ADAMTS2	chr5:179110850-179345430	control	PininKD	6.53521	1.12349	-2.54025	-1.65987	0.00295
ENSG00000118785.11	SPP1	chr4:87975649-87983426	control	PininKD	34.8513	5.96785	-2.54593	-3.38005	5e-05
ENSG00000187987.7	ZSCAN23	chr6:28431929-28443502	control	PininKD	1.26777	0.215475	-2.5567	-1.38129	0.0006
ENSG00000003989.14	SLC7A2	chr8:17497087-17570573	control	PininKD	1.16572	0.197344	-2.56243	-2.30759	0.0004
ENSG00000121879.3	PIK3CA	chr3:179148113-179267002	control	PininKD	9.7762	1.651	-2.56593	-1.68553	0.0099
ENSG00000173889.13	PHC3	chr3:170086731-170181749	control	PininKD	21.9262	3.69125	-2.57048	-1.64266	0.0103
ENSG00000178502.5	KLHL11	chr17:41853544-41865431	control	PininKD	3.00417	0.505398	-2.57147	-1.89323	0.0033
ENSG00000056487.13	PHF21B	chr22:44881161-45009999	control	PininKD	1.81737	0.304117	-2.57915	-0.864083	0.0026
ENSG00000230922.1	RP4-753M9.1	chr22:44881161-45009999	control	PininKD	1.81737	0.304117	-2.57915	-0.864083	0.0026
ENSG00000074181.6	NOTCH3	chr19:15159037-15200981	control	PininKD	1.21682	0.20222	-2.58911	-1.01315	0.00825
ENSG00000061455.10	PRDM6	chr5:123087247-123194266	control	PininKD	3.32448	0.546929	-2.6037	-0.770417	0.01265
ENSG00000142494.11	SLC47A1	chr17:19495384-19597922	control	PininKD	7.27984	1.19009	-2.61284	-2.19425	0.0001
ENSG00000134762.14	DSC3	chr18:30990007-31042815	control	PininKD	1.1522	0.187494	-2.61947	-1.62013	0.01335
ENSG00000074410.11	CA12	chr15:63321377-63382161	control	PininKD	96.9653	15.7409	-2.62295	-2.89844	5e-05
ENSG00000259341.1	RP11-20G13.1	chr15:99427008-99431028	control	PininKD	1.42242	0.229045	-2.63464	-1.25532	0.0059
ENSG00000102189.14	EEA1	chr12:92721504-92929331	control	PininKD	14.077	2.2639	-2.63646	-2.16519	0.00035
ENSG00000250722.3	SEPP1	chr5:42756800-42887392	control	PininKD	8.16723	1.29471	-2.65722	-1.63472	0.00045
ENSG00000267313.4	KC6	chr18:41465782-41632185	control	PininKD	0.852471	0.13449	-2.66415	-0.560596	0.0062
ENSG00000186174.10	BCL9L	chr11:118883765-118958559	control	PininKD	123.007	19.0669	-2.6896	-2.01687	0.0013
ENSG00000152495.8	CAMK4	chr5:111223652-111494886	control	PininKD	1.55691	0.235784	-2.72315	-0.875544	0.0007
ENSG00000143850.10	PLEKHA6	chr1:204218850-204377665	control	PininKD	31.9544	4.82725	-2.72674	-1.85872	0.0004
ENSG00000219133.2	RP11-203F10.6	chr1:204218850-204377665	control	PininKD	31.9544	4.82725	-2.72674	-1.85872	0.0004
ENSG00000176641.8	RNF152	chr18:61808062-61894247	control	PininKD	1.20691	0.181343	-2.73453	-0.937335	0.0051
ENSG00000069667.13	RORA	chr15:60479177-61229319	control	PininKD	0.870912	0.129016	-2.75498	-0.363217	0.00035
ENSG00000273792.1	RP11-554D20.2	chr15:60479177-61229319	control	PininKD	0.870912	0.129016	-2.75498	-0.363217	0.00035
N/A	uc_338	chr15:60479177-61229319	control	PininKD	0.870912	0.129016	-2.75498	-0.363217	0.00035
ENSG00000223553.3	SMPD4P1	chr22:20602594-20656914	control	PininKD	0.750095	0.111099	-2.75522	-1.004	0.0006
ENSG00000159167.9	STC1	chr8:23841914-23854807	control	PininKD	26.6591	3.94338	-2.75712	-4.30981	5e-05
ENSG00000172159.13	FRMD3	chr9:83242989-83538546	control	PininKD	1.14824	0.167753	-2.77502	-1.00398	0.00655
ENSG00000170500.10	LONRF2	chr2:100273290-100322733	control	PininKD	1.68335	0.245579	-2.77707	-2.00056	0.0007
ENSG00000198074.7	AKR1B10	chr7:134527591-134541408	control	PininKD	1.36858	0.196403	-2.8008	-0.976162	0.01375
ENSG00000164176.10	EDIL3	chr5:83940553-84490765	control	PininKD	8.54623	1.22006	-2.80833	-2.00595	0.0012
ENSG00000103313.9	MEFV	chr16:3242027-3256627	control	PininKD	3.2305	0.457772	-2.81905	-1.36018	5e-05
ENSG00000080947.12	CROCCP3	chr1:16460947-16499257	control	PininKD	7.37908	1.03466	-2.83429	-0.945175	0.0009
ENSG00000149503.10	INCENP	chr11:62123972-62153163	control	PininKD	216.134	29.3612	-2.87994	-3.64127	5e-05
ENSG00000246596.4	RP11-1277A3.2	chr5:177611252-177672209	control	PininKD	3.2275	0.438169	-2.88086	-1.08869	0.0032
ENSG00000242986.2	RP11-1110J8.1	chr12:29500839-29784759	control	PininKD	1.7661	0.239197	-2.88429	-1.07815	0.00105
ENSG00000133687.13	TMTC1	chr12:29500839-29784759	control	PininKD	1.7661	0.239197	-2.88429	-1.07815	0.00105
N/A	AC117479.1	chr3:78597239-79767815	control	PininKD	21.4228	2.77994	-2.94602	-1.48062	5e-05
N/A	RN7SL751P	chr3:78597239-79767815	control	PininKD	21.4228	2.77994	-2.94602	-1.48062	5e-05
ENSG00000169855.17	ROBO1	chr3:78597239-79767815	control	PininKD	21.4228	2.77994	-2.94602	-1.48062	5e-05
ENSG00000075223.11	SEMA3C	chr7:80742537-80922359	control	PininKD	43.0656	5.57648	-2.94911	-2.30275	0.00715
ENSG00000157570.9	TSPAN18	chr11:44719391-44951306	control	PininKD	12.4866	1.6069	-2.95803	-1.70567	0.00065
ENSG00000184985.14	SORCS2	chr4:7192537-7742836	control	PininKD	19.2413	2.47439	-2.95907	-2.16996	5e-05
ENSG00000144218.16	AFF3	chr2:99545418-100142739	control	PininKD	1.91464	0.245637	-2.96247	-0.788023	0.00015
ENSG00000110427.12	KIAA1549L	chr11:33542071-33696701	control	PininKD	6.09295	0.773907	-2.97691	-2.92026	0.00015
ENSG00000072133.8	RPS6KA6	chrX:84058345-84187925	control	PininKD	2.09013	0.264747	-2.98091	-1.55677	0.0013
ENSG00000151632.14	AKR1C2	chr10:4922563-5135226	control	PininKD	77.5117	9.8106	-2.982	-1.32939	0.0054
ENSG00000225418.1	AKR1C5P	chr10:4922563-5135226	control	PininKD	77.5117	9.8106	-2.982	-1.32939	0.0054
ENSG00000239142.1	U8	chr10:4922563-5135226	control	PininKD	77.5117	9.8106	-2.982	-1.32939	0.0054
ENSG00000111319.10	SCNN1A	chr12:6346842-6391571	control	PininKD	13.7836	1.73721	-2.98812	-1.3673	5e-05
ENSG00000133083.12	DCLK1	chr13:35768651-36131306	control	PininKD	0.93632	0.117014	-3.00032	-1.04718	0.0084
ENSG00000206075.11	SERPINB5	chr18:63476760-63505085	control	PininKD	2.41554	0.279525	-3.11129	-0.874464	0.00145
ENSG00000091656.13	ZFHX4	chr8:76403997-76867285	control	PininKD	0.845071	0.0975275	-3.11519	-0.458416	0.00135
ENSG00000137033.9	IL33	chr9:6215785-6257983	control	PininKD	4.13936	0.457479	-3.17763	-2.34823	0.0034
ENSG00000280260.1	AC017028.10	chr2:239048167-239402364	control	PininKD	21.2484	2.32976	-3.1891	-1.3855	5e-05
N/A	AC017028.6	chr2:239048167-239402364	control	PininKD	21.2484	2.32976	-3.1891	-1.3855	5e-05
N/A	AC017028.7	chr2:239048167-239402364	control	PininKD	21.2484	2.32976	-3.1891	-1.3855	5e-05
ENSG00000068024.14	HDAC4	chr2:239048167-239402364	control	PininKD	21.2484	2.32976	-3.1891	-1.3855	5e-05
ENSG00000264292.1	MIR2467	chr2:239048167-239402364	control	PininKD	21.2484	2.32976	-3.1891	-1.3855	5e-05
ENSG00000264810.1	MIR4441	chr2:239048167-239402364	control	PininKD	21.2484	2.32976	-3.1891	-1.3855	5e-05
ENSG00000114200.7	BCHE	chr3:165772903-165837472	control	PininKD	0.89759	0.0964502	-3.2182	-1.12481	0.00255
ENSG00000196542.6	SPTSSB	chr3:161344791-161372880	control	PininKD	1.34397	0.142336	-3.23912	-0.645719	0.01315
ENSG00000107159.10	CA9	chr9:35658289-35681159	control	PininKD	146.116	14.9039	-3.29335	-2.22381	0.00445
ENSG00000156103.13	MMP16	chr8:88032008-88737134	control	PininKD	1.08691	0.109452	-3.31186	-1.07183	0.0149
ENSG00000196569.9	LAMA2	chr6:128883140-129516569	control	PininKD	2.06734	0.203598	-3.34398	-0.818772	0.00925
ENSG00000146858.7	ZC3HAV1L	chr7:139025705-139036029	control	PininKD	1.42996	0.138833	-3.36455	-1.83368	0.0081
ENSG00000252974.1	AC121334.1	chr12:39293227-39443390	control	PininKD	110.265	9.97597	-3.46638	-4.43175	5e-05
ENSG00000139116.15	KIF21A	chr12:39293227-39443390	control	PininKD	110.265	9.97597	-3.46638	-4.43175	5e-05
ENSG00000248693.1	CTD-2023M8.1	chr5:18704432-18746173	control	PininKD	1.56501	0.138493	-3.49829	-0.893118	0.01645
ENSG00000075340.20	ADD2	chr2:70607617-70768225	control	PininKD	10.8936	0.943814	-3.52883	-2.59125	5e-05
ENSG00000198121.11	LPAR1	chr9:110873262-111038458	control	PininKD	8.11057	0.691668	-3.55165	-3.10107	0.0101
ENSG00000214940.6	NPIPA8	chr16:18317941-18352476	control	PininKD	1.11731	0.0940828	-3.56996	-0.60231	0.00045
ENSG00000205746.7	RP11-1212A22.1	chr16:18317941-18352476	control	PininKD	1.11731	0.0940828	-3.56996	-0.60231	0.00045
ENSG00000227681.3	RP11-307P5.1	chr6:147508926-147953937	control	PininKD	1.22799	0.101212	-3.60085	-0.621116	0.0048
ENSG00000203727.3	SAMD5	chr6:147508926-147953937	control	PininKD	1.22799	0.101212	-3.60085	-0.621116	0.0048
ENSG00000225264.3	ZNRF2P2	chr7:29598794-29742594	control	PininKD	2.0603	0.168065	-3.61576	-1.34274	0.00785
ENSG00000134215.13	VAV3	chr1:107571159-107994607	control	PininKD	3.94165	0.32112	-3.61761	-1.50936	5e-05
ENSG00000137440.4	FGFBP1	chr4:15935568-15938740	control	PininKD	94.5881	7.60565	-3.63652	-4.05512	5e-05
ENSG00000264974.1	MIR4789	chr3:174438572-175805640	control	PininKD	1.14202	0.086917	-3.7158	-0.142386	0.0005
ENSG00000177694.12	NAALADL2	chr3:174438572-175805640	control	PininKD	1.14202	0.086917	-3.7158	-0.142386	0.0005
ENSG00000253020.2	RN7SKP40	chr3:174438572-175805640	control	PininKD	1.14202	0.086917	-3.7158	-0.142386	0.0005
ENSG00000201648.1	RNU4-91P	chr3:174438572-175805640	control	PininKD	1.14202	0.086917	-3.7158	-0.142386	0.0005
N/A	RNU6-1317P	chr3:174438572-175805640	control	PininKD	1.14202	0.086917	-3.7158	-0.142386	0.0005
ENSG00000185477.4	GPRIN3	chr4:89236385-89308010	control	PininKD	1.03813	0.0776933	-3.74005	-2.98063	0.00095
ENSG00000157765.9	SLC34A2	chr4:25655300-25678748	control	PininKD	1.02276	0.0757417	-3.75523	-0.83122	0.00355
ENSG00000109819.6	PPARGC1A	chr4:23560922-23904089	control	PininKD	0.876475	0.0648159	-3.75729	-0.304415	5e-05
ENSG00000011677.10	GABRA3	chrX:152138882-152451358	control	PininKD	0.868288	0.0621115	-3.80524	-0.10012	0.0071
N/A	MIR105-1	chrX:152138882-152451358	control	PininKD	0.868288	0.0621115	-3.80524	-0.10012	0.0071
N/A	MIR105-2	chrX:152138882-152451358	control	PininKD	0.868288	0.0621115	-3.80524	-0.10012	0.0071
N/A	MIR767	chrX:152138882-152451358	control	PininKD	0.868288	0.0621115	-3.80524	-0.10012	0.0071
ENSG00000252205.1	RNU6-764P	chrX:152138882-152451358	control	PininKD	0.868288	0.0621115	-3.80524	-0.10012	0.0071
ENSG00000116132.9	PRRX1	chr1:170662727-170739419	control	PininKD	0.845925	0.0581995	-3.86145	-0.382106	0.00355
ENSG00000095585.14	BLNK	chr10:96129714-96271587	control	PininKD	0.847431	0.0560296	-3.91883	-0.412094	0.00125
ENSG00000233012.2	HDAC1P2	chr1:220528182-220664461	control	PininKD	3.28182	0.214341	-3.93652	-1.25506	0.0001
ENSG00000116141.13	MARK1	chr1:220528182-220664461	control	PininKD	3.28182	0.214341	-3.93652	-1.25506	0.0001
N/A	MIR3920	chr11:101451563-101872562	control	PininKD	1.63839	0.105655	-3.95485	-0.312002	0.0045
ENSG00000254534.1	RP11-748H22.2	chr11:101451563-101872562	control	PininKD	1.63839	0.105655	-3.95485	-0.312002	0.0045
ENSG00000137672.10	TRPC6	chr11:101451563-101872562	control	PininKD	1.63839	0.105655	-3.95485	-0.312002	0.0045
N/A	RNU2-34P	chr4:181874437-182803024	control	PininKD	2.70542	0.170152	-3.99096	-0.61464	0.001
N/A	RP11-402C9.1	chr4:181874437-182803024	control	PininKD	2.70542	0.170152	-3.99096	-0.61464	0.001
ENSG00000218336.5	TENM3	chr4:181874437-182803024	control	PininKD	2.70542	0.170152	-3.99096	-0.61464	0.001
ENSG00000101825.7	MXRA5	chrX:3308564-3346641	control	PininKD	22.5965	1.28803	-4.13286	-5.63591	5e-05
ENSG00000114698.12	PLSCR4	chr3:146192338-146251179	control	PininKD	9.9821	0.529799	-4.23583	-2.31945	5e-05
ENSG00000239440.3	RP11-260O18.1	chr3:81986137-82463675	control	PininKD	0.999762	0.0517505	-4.27194	-0.589442	0.01335
ENSG00000162415.6	ZSWIM5	chr1:45016398-45306209	control	PininKD	0.776614	0.0401843	-4.27249	-0.569549	0.01285
ENSG00000176994.9	SMCR8	chr17:18315309-18323203	control	PininKD	6.83539	0.349548	-4.28946	-4.02083	5e-05
ENSG00000153956.13	CACNA2D1	chr7:81946443-82443798	control	PininKD	3.45793	0.146493	-4.56101	-0.811595	0.00015
ENSG00000185900.7	POMK	chr8:43093505-43123434	control	PininKD	5.05477	0.207728	-4.60487	-2.28913	0.0009
ENSG00000180638.15	SLC47A2	chr17:19678287-19718979	control	PininKD	9.04313	0.364524	-4.63274	-2.64255	5e-05
ENSG00000138696.8	BMPR1B	chr4:94757967-95158448	control	PininKD	0.866554	0.0307074	-4.81863	-0.532908	0.0022
ENSG00000108602.15	ALDH3A1	chr17:19737681-19748943	control	PininKD	106.187	3.26137	-5.02499	-4.49044	5e-05
ENSG00000116962.12	NID1	chr1:235975829-236065162	control	PininKD	1.65364	0.0435981	-5.24524	-3.18833	0.00175
ENSG00000047457.11	CP	chr3:149129583-149222055	control	PininKD	96.3097	2.29253	-5.39267	-2.33385	5e-05
ENSG00000106714.15	CNTNAP3	chr9:39072766-39288315	control	PininKD	2.10112	0.0424834	-5.62811	-0.39812	5e-05
N/A	RP11-290L7.3	chr9:39072766-39288315	control	PininKD	2.10112	0.0424834	-5.62811	-0.39812	5e-05
ENSG00000151322.16	NPAS3	chr14:32934932-33804176	control	PininKD	1.10838	0.0212371	-5.70573	-0.221089	5e-05
ENSG00000164929.14	BAALC	chr8:103121031-103332866	control	PininKD	0.856762	0.00494399	-7.43707	-0.0473114	0.00075

## Sheet: CtBP1_KD
Table S1. Significant genes that are differentially expressed between Control and CtBP1_KD cancer cells.
Noncoding genes are highlighted in red.
Gene Identifier	Gene	Locus	Sample_1	Sample_2	Value_1	Value_2	Log2(fold_change)	Test_stat	p_value
ENSG00000108018.13	SORCS1	chr10:106573662-107164534	control	CtBP1-KD	0.000911873	0.799714	9.77644	0.0307766	5e-05
ENSG00000233359.1	RP11-202K23.1	chr1:102199738-102389630	control	CtBP1-KD	0.00431257	2.00347	8.85974	0.25742	0.00035
ENSG00000108244.14	KRT23	chr17:40921429-40975926	control	CtBP1-KD	0.00321925	1.18122	8.51934	0.0742639	5e-05
ENSG00000215386.8	AP000962.1	chr21:16070521-16627397	control	CtBP1-KD	0.00710121	2.17202	8.25676	0.0275827	5e-05
ENSG00000207638.1	MIR125B2	chr21:16070521-16627397	control	CtBP1-KD	0.00710121	2.17202	8.25676	0.0275827	5e-05
ENSG00000199030.1	MIR99A	chr21:16070521-16627397	control	CtBP1-KD	0.00710121	2.17202	8.25676	0.0275827	5e-05
ENSG00000207863.1	MIR99AHG	chr21:16070521-16627397	control	CtBP1-KD	0.00710121	2.17202	8.25676	0.0275827	5e-05
	MIRLET7C	chr21:16070521-16627397	control	CtBP1-KD	0.00710121	2.17202	8.25676	0.0275827	5e-05
ENSG00000101460.10	MAP1LC3A	chr20:34546853-34560345	control	CtBP1-KD	0.0172313	2.46518	7.16052	0.56831	0.00135
ENSG00000143226.11	FCGR2A	chr1:161505429-161678654	control	CtBP1-KD	1.00721	83.999	6.38194	3.48142	5e-05
ENSG00000273112.1	FCGR2B	chr1:161505429-161678654	control	CtBP1-KD	1.00721	83.999	6.38194	3.48142	5e-05
ENSG00000072694.16	FCGR2C	chr1:161505429-161678654	control	CtBP1-KD	1.00721	83.999	6.38194	3.48142	5e-05
	HSPA6	chr1:161505429-161678654	control	CtBP1-KD	1.00721	83.999	6.38194	3.48142	5e-05
	RP11-25K21.6	chr1:161505429-161678654	control	CtBP1-KD	1.00721	83.999	6.38194	3.48142	5e-05
ENSG00000126561.14	STAT5A	chr17:42287546-42311943	control	CtBP1-KD	0.0199056	1.33167	6.06392	0.274158	5e-05
ENSG00000132128.14	LRRC41	chr1:46247687-46303608	control	CtBP1-KD	0.0453456	2.63659	5.86157	0.853535	0.0007
ENSG00000162981.13	FAM84A	chr2:14632685-14650814	control	CtBP1-KD	0.0480354	2.54755	5.72887	1.58932	0.0001
ENSG00000102349.12	KLF8	chrX:56232420-56287889	control	CtBP1-KD	0.035592	1.40737	5.30531	1.1698	0.0003
ENSG00000137673.6	MMP7	chr11:102520507-102530753	control	CtBP1-KD	10.5548	389.367	5.20516	4.59831	5e-05
ENSG00000147872.7	PLIN2	chr9:19108374-19149290	control	CtBP1-KD	0.53302	18.4204	5.11097	2.86525	5e-05
ENSG00000005243.7	COPZ2	chr17:48026166-48038030	control	CtBP1-KD	0.189467	6.37382	5.07214	1.01853	0.0001
ENSG00000134061.4	CD180	chr5:67182274-67196799	control	CtBP1-KD	0.228189	6.38173	4.80565	3.11715	0.00035
ENSG00000173227.11	SYT12	chr11:67006777-67050863	control	CtBP1-KD	0.0661288	1.71987	4.70088	0.907876	0.0001
ENSG00000104413.13	ESRP1	chr8:94641073-94707466	control	CtBP1-KD	0.384383	8.4677	4.46135	2.23439	5e-05
ENSG00000241003.1	RP11-22C11.1	chr8:94641073-94707466	control	CtBP1-KD	0.384383	8.4677	4.46135	2.23439	5e-05
ENSG00000162493.14	PDPN	chr1:13583464-13617957	control	CtBP1-KD	0.142484	3.12892	4.4568	1.33189	5e-05
ENSG00000149418.8	ST14	chr11:130159561-130210376	control	CtBP1-KD	0.208206	4.2728	4.3591	2.70596	0.0002
ENSG00000119630.11	PGF	chr14:74941833-74955784	control	CtBP1-KD	0.458928	9.33375	4.34612	2.51757	5e-05
ENSG00000171509.13	RP11-781M16.1	chr4:158315310-158653372	control	CtBP1-KD	0.0831217	1.67962	4.33677	0.776346	5e-05
	RXFP1	chr4:158315310-158653372	control	CtBP1-KD	0.0831217	1.67962	4.33677	0.776346	5e-05
ENSG00000167612.10	ANKRD33	chr12:51887959-51891664	control	CtBP1-KD	0.0911787	1.50694	4.04679	1.14552	0.0001
ENSG00000185101.10	ANO9	chr11:417932-442011	control	CtBP1-KD	0.712829	11.5865	4.02275	2.62612	5e-05
ENSG00000260386.3	LINC01225	chr1:31500084-31540885	control	CtBP1-KD	0.104281	1.62959	3.96596	0.698544	0.00035
ENSG00000260636.1	LINC01226	chr1:31500084-31540885	control	CtBP1-KD	0.104281	1.62959	3.96596	0.698544	0.00035
	RP11-439L8.5	chr1:31500084-31540885	control	CtBP1-KD	0.104281	1.62959	3.96596	0.698544	0.00035
ENSG00000111859.14	NEDD9	chr6:11173451-11382348	control	CtBP1-KD	0.760955	10.9587	3.84812	2.37634	5e-05
ENSG00000093072.13	CECR1	chr22:17178789-17221989	control	CtBP1-KD	0.10307	1.46735	3.83152	0.99876	0.0013
ENSG00000120915.11	EPHX2	chr8:27490778-27545564	control	CtBP1-KD	0.288373	3.79332	3.71745	1.71935	5e-05
ENSG00000198715.9	C1orf85	chr1:156282934-156295689	control	CtBP1-KD	0.892288	11.0846	3.63491	1.42567	5e-05
ENSG00000197142.8	ACSL5	chr10:112374017-112428380	control	CtBP1-KD	1.97989	22.617	3.51392	2.74615	0.00015
ENSG00000182195.7	LDOC1	chrX:141175744-141177125	control	CtBP1-KD	9.16789	99.6529	3.44225	4.1192	5e-05
ENSG00000236310.1	AC005027.3	chr7:41667167-41779388	control	CtBP1-KD	1.52505	16.1422	3.40391	2.65325	0.00095
	INHBA	chr7:41667167-41779388	control	CtBP1-KD	1.52505	16.1422	3.40391	2.65325	0.00095
ENSG00000184292.6	TACSTD2	chr1:58575422-58577773	control	CtBP1-KD	4.00985	42.0391	3.39011	3.97083	5e-05
ENSG00000150722.8	PPP1R1C	chr2:181954240-182131398	control	CtBP1-KD	0.0792085	0.828149	3.38616	0.489354	0.0011
ENSG00000100628.9	ASB2	chr14:93934152-93976791	control	CtBP1-KD	0.170168	1.61504	3.24654	1.02976	0.001
ENSG00000239482.4	CD200	chr3:112302477-112362812	control	CtBP1-KD	0.274399	2.5297	3.20462	1.24147	0.0011
ENSG00000091972.16	RP11-90K6.1	chr3:112302477-112362812	control	CtBP1-KD	0.274399	2.5297	3.20462	1.24147	0.0011
ENSG00000125462.14	C1orf61	chr1:156404249-156430701	control	CtBP1-KD	0.324074	2.85945	3.14134	0.941578	5e-05
ENSG00000196628.11	TCF4	chr18:55222330-55664787	control	CtBP1-KD	0.821492	7.23916	3.1395	1.58998	5e-05
ENSG00000204389.9	HSPA1A	chr6:31815463-31817946	control	CtBP1-KD	25.5206	197.159	2.94962	2.9956	0.0002
ENSG00000166796.9	LDHC	chr11:18412306-18452058	control	CtBP1-KD	0.185528	1.3018	2.81079	0.7598	0.00085
ENSG00000102879.13	CORO1A	chr16:30182826-30189076	control	CtBP1-KD	0.615749	4.31714	2.80966	1.22993	0.00085
ENSG00000169129.12	AFAP1L2	chr10:114294823-114404756	control	CtBP1-KD	2.45048	16.9647	2.7914	1.86378	0.0001
ENSG00000137868.16	STRA6	chr15:74179465-74221557	control	CtBP1-KD	0.128937	0.861623	2.74039	0.601348	5e-05
ENSG00000109321.8	AREG	chr4:74445133-74455009	control	CtBP1-KD	6.65624	42.1827	2.66387	2.90577	0.0001
ENSG00000174837.12	CTC-312O10.2	chr19:6887565-6940459	control	CtBP1-KD	0.891408	4.7238	2.40579	1.90946	0.0012
ENSG00000276568.1	EMR1	chr19:6887565-6940459	control	CtBP1-KD	0.891408	4.7238	2.40579	1.90946	0.0012
	Metazoa_SRP	chr19:6887565-6940459	control	CtBP1-KD	0.891408	4.7238	2.40579	1.90946	0.0012
ENSG00000183833.14	MAATS1	chr3:119703021-119767102	control	CtBP1-KD	1.03603	5.35939	2.37101	1.27432	0.00095
ENSG00000104490.15	NCALD	chr8:101686542-102124907	control	CtBP1-KD	2.80903	14.4365	2.36158	1.28148	0.00095
ENSG00000238372.1	snoU13	chr8:101686542-102124907	control	CtBP1-KD	2.80903	14.4365	2.36158	1.28148	0.00095
ENSG00000067445.18	TRO	chrX:54920461-54931431	control	CtBP1-KD	0.696001	3.57397	2.36036	1.30732	0.0001
ENSG00000273225.2	ANXA8L1	chr10:46369086-46537864	control	CtBP1-KD	1.38626	7.0616	2.3488	1.65	0.0008
ENSG00000279458.1	CH17-335B8.4	chr10:46369086-46537864	control	CtBP1-KD	1.38626	7.0616	2.3488	1.65	0.0008
ENSG00000264230.5	FAM25BP	chr10:46369086-46537864	control	CtBP1-KD	1.38626	7.0616	2.3488	1.65	0.0008
	HNRNPA1P33	chr10:46369086-46537864	control	CtBP1-KD	1.38626	7.0616	2.3488	1.65	0.0008
ENSG00000151929.7	BAG3	chr10:119651369-119677819	control	CtBP1-KD	23.7861	121.142	2.34851	2.85445	0.0001
ENSG00000204388.6	HSPA1B	chr6:31827734-31830255	control	CtBP1-KD	17.1816	87.4938	2.34832	2.73214	0.00035
ENSG00000213934.5	AC015691.13	chr11:5248082-5645789	control	CtBP1-KD	0.274745	1.33538	2.28108	0.462724	5e-05
ENSG00000196565.10	AC087380.14	chr11:5248082-5645789	control	CtBP1-KD	0.274745	1.33538	2.28108	0.462724	5e-05
ENSG00000213931.3	HBE1	chr11:5248082-5645789	control	CtBP1-KD	0.274745	1.33538	2.28108	0.462724	5e-05
ENSG00000229093.1	HBG1	chr11:5248082-5645789	control	CtBP1-KD	0.274745	1.33538	2.28108	0.462724	5e-05
ENSG00000183251.3	HBG2	chr11:5248082-5645789	control	CtBP1-KD	0.274745	1.33538	2.28108	0.462724	5e-05
ENSG00000167355.5	HNRNPA1P53	chr11:5248082-5645789	control	CtBP1-KD	0.274745	1.33538	2.28108	0.462724	5e-05
ENSG00000184881.3	OR51A10P	chr11:5248082-5645789	control	CtBP1-KD	0.274745	1.33538	2.28108	0.462724	5e-05
ENSG00000242180.3	OR51AB1P	chr11:5248082-5645789	control	CtBP1-KD	0.274745	1.33538	2.28108	0.462724	5e-05
ENSG00000248424.1	OR51B2	chr11:5248082-5645789	control	CtBP1-KD	0.274745	1.33538	2.28108	0.462724	5e-05
ENSG00000230484.2	OR51B4	chr11:5248082-5645789	control	CtBP1-KD	0.274745	1.33538	2.28108	0.462724	5e-05
ENSG00000175520.8	OR51B5	chr11:5248082-5645789	control	CtBP1-KD	0.274745	1.33538	2.28108	0.462724	5e-05
ENSG00000224295.2	OR51B8P	chr11:5248082-5645789	control	CtBP1-KD	0.274745	1.33538	2.28108	0.462724	5e-05
ENSG00000233646.1	OR51I1	chr11:5248082-5645789	control	CtBP1-KD	0.274745	1.33538	2.28108	0.462724	5e-05
ENSG00000239920.1	OR51K1P	chr11:5248082-5645789	control	CtBP1-KD	0.274745	1.33538	2.28108	0.462724	5e-05
	OR52H1	chr11:5248082-5645789	control	CtBP1-KD	0.274745	1.33538	2.28108	0.462724	5e-05
	OR52H2P	chr11:5248082-5645789	control	CtBP1-KD	0.274745	1.33538	2.28108	0.462724	5e-05
	OR52T1P	chr11:5248082-5645789	control	CtBP1-KD	0.274745	1.33538	2.28108	0.462724	5e-05
	OR52V1P	chr11:5248082-5645789	control	CtBP1-KD	0.274745	1.33538	2.28108	0.462724	5e-05
	UBQLN3	chr11:5248082-5645789	control	CtBP1-KD	0.274745	1.33538	2.28108	0.462724	5e-05
	UBQLNL	chr11:5248082-5645789	control	CtBP1-KD	0.274745	1.33538	2.28108	0.462724	5e-05
ENSG00000006283.15	CACNA1G	chr17:50556206-50631940	control	CtBP1-KD	0.204135	0.990993	2.27935	1.2017	0.00045
ENSG00000142910.13	TINAGL1	chr1:31576484-31587686	control	CtBP1-KD	73.3802	353.599	2.26865	2.71691	0.0003
ENSG00000132530.14	XAF1	chr17:6755446-6776116	control	CtBP1-KD	0.602448	2.69385	2.16076	1.07866	0.0005
ENSG00000185630.16	AL391001.1	chr1:164555583-164899296	control	CtBP1-KD	1.68632	7.44224	2.14186	1.0813	0.00085
ENSG00000274155.1	AL391001.2	chr1:164555583-164899296	control	CtBP1-KD	1.68632	7.44224	2.14186	1.0813	0.00085
ENSG00000207082.1	PBX1	chr1:164555583-164899296	control	CtBP1-KD	1.68632	7.44224	2.14186	1.0813	0.00085
ENSG00000277116.1	RNU6-171P	chr1:164555583-164899296	control	CtBP1-KD	1.68632	7.44224	2.14186	1.0813	0.00085
ENSG00000269887.1	RP11-477H21.2	chr1:164555583-164899296	control	CtBP1-KD	1.68632	7.44224	2.14186	1.0813	0.00085
ENSG00000271917.1	RP11-506O24.2	chr1:164555583-164899296	control	CtBP1-KD	1.68632	7.44224	2.14186	1.0813	0.00085
ENSG00000201987.1	Y_RNA	chr1:164555583-164899296	control	CtBP1-KD	1.68632	7.44224	2.14186	1.0813	0.00085
ENSG00000172936.10	MYD88	chr3:38138477-38143022	control	CtBP1-KD	3.55718	13.1676	1.88819	2.27809	0.00085
ENSG00000166592.9	RRAD	chr16:66921678-66925644	control	CtBP1-KD	35.9334	130.666	1.86249	2.63661	0.00025
ENSG00000189060.5	H1F0	chr22:37805092-37807436	control	CtBP1-KD	5.99197	21.4248	1.83818	2.41394	0.0011
ENSG00000125089.14	SH3TC1	chr4:8182071-8241803	control	CtBP1-KD	1.51524	0.407513	-1.89463	-0.702352	0.00105
ENSG00000113657.10	DPYSL3	chr5:147390810-147510056	control	CtBP1-KD	13.4468	3.02718	-2.15121	-1.54426	0.0004
ENSG00000115380.16	EFEMP1	chr2:55865966-55924139	control	CtBP1-KD	45.0427	9.51815	-2.24254	-2.1813	0.0009
ENSG00000101825.7	MXRA5	chrX:3308564-3346641	control	CtBP1-KD	22.1695	4.63463	-2.25805	-2.51984	0.0007
ENSG00000134986.11	HMGN1P14	chr5:111496032-112017309	control	CtBP1-KD	80.0179	15.9571	-2.32613	-2.13159	0.00045
ENSG00000249439.1	NREP	chr5:111496032-112017309	control	CtBP1-KD	80.0179	15.9571	-2.32613	-2.13159	0.00045
ENSG00000143416.18	SELENBP1	chr1:151364301-151372733	control	CtBP1-KD	1.27467	0.230377	-2.46806	-0.816799	0.00055
ENSG00000140022.7	RP11-299L17.1	chr14:81260655-81436465	control	CtBP1-KD	4.61713	0.814075	-2.50376	-1.57947	0.0012
ENSG00000242163.1	STON2	chr14:81260655-81436465	control	CtBP1-KD	4.61713	0.814075	-2.50376	-1.57947	0.0012
ENSG00000186081.9	KRT5	chr12:52514574-52520687	control	CtBP1-KD	15.9012	2.52194	-2.65653	-2.72995	5e-05
ENSG00000181104.6	F2R	chr5:76403248-76735781	control	CtBP1-KD	11.6947	1.8401	-2.66799	-2.9217	0.00015
ENSG00000160179.16	ABCG1	chr21:42199688-42297244	control	CtBP1-KD	2.12441	0.322502	-2.71968	-1.55065	0.0009
ENSG00000159692.13	CTBP1	chr4:1211447-1288291	control	CtBP1-KD	77.8157	10.9236	-2.83261	-1.96947	0.00025
ENSG00000137033.9	IL33	chr9:6215785-6257983	control	CtBP1-KD	4.06957	0.503894	-3.01368	-2.42732	0.00045
ENSG00000099994.10	SUSD2	chr22:24181258-24189110	control	CtBP1-KD	12.2087	1.49984	-3.02503	-3.44633	0.0001
ENSG00000104332.9	CTD-3080F16.3	chr8:41261957-41309497	control	CtBP1-KD	14.801	1.78441	-3.05217	-3.45368	0.0002
	SFRP1	chr8:41261957-41309497	control	CtBP1-KD	14.801	1.78441	-3.05217	-3.45368	0.0002
ENSG00000079308.14	MIR6809	chr2:217799788-218002995	control	CtBP1-KD	1.40489	0.157447	-3.15752	-0.434325	0.00065
	TNS1	chr2:217799788-218002995	control	CtBP1-KD	1.40489	0.157447	-3.15752	-0.434325	0.00065
ENSG00000164616.12	FBXL21	chr5:135922278-135955034	control	CtBP1-KD	3.10327	0.343501	-3.1754	-1.56055	0.001
ENSG00000100604.10	CHGA	chr14:92923079-92935293	control	CtBP1-KD	1.8461	0.169766	-3.44286	-1.56699	0.0007
ENSG00000130635.13	COL5A1	chr9:134641773-134844843	control	CtBP1-KD	44.3233	3.8761	-3.51539	-2.96752	5e-05
ENSG00000139116.15	AC121334.1	chr12:39293227-39443390	control	CtBP1-KD	108.122	9.03361	-3.58121	-4.20658	5e-05
ENSG00000252974.1	KIF21A	chr12:39293227-39443390	control	CtBP1-KD	108.122	9.03361	-3.58121	-4.20658	5e-05
ENSG00000197172.8	MAGEA6	chrX:152766135-152769747	control	CtBP1-KD	1.55541	0.123453	-3.65526	-1.73791	0.00115
ENSG00000094755.14	GABRP	chr5:170747046-170814047	control	CtBP1-KD	1.51972	0.101062	-3.9105	-0.679462	0.0009
ENSG00000106714.15	CNTNAP3	chr9:39072766-39288315	control	CtBP1-KD	2.06146	0.115432	-4.15854	-0.819376	0.00015
	RP11-290L7.3	chr9:39072766-39288315	control	CtBP1-KD	2.06146	0.115432	-4.15854	-0.819376	0.00015
ENSG00000108602.15	ALDH3A1	chr17:19737681-19748943	control	CtBP1-KD	104.195	5.63364	-4.20907	-4.11078	5e-05
ENSG00000180638.15	SLC47A2	chr17:19678287-19718979	control	CtBP1-KD	8.87145	0.386036	-4.52236	-2.40697	0.0002
ENSG00000186469.6	GNG2	chr14:51826194-51979342	control	CtBP1-KD	0.950103	0.0304485	-4.96364	-0.261743	5e-05
ENSG00000116141.13	HDAC1P2	chr1:220528182-220664461	control	CtBP1-KD	3.21976	0.100246	-5.00534	-1.05979	0.0005
ENSG00000233012.2	MARK1	chr1:220528182-220664461	control	CtBP1-KD	3.21976	0.100246	-5.00534	-1.05979	0.0005
ENSG00000095585.14	BLNK	chr10:96129714-96271587	control	CtBP1-KD	0.833146	0.0252073	-5.04665	-0.300741	0.00095
ENSG00000132204.11	LINC00470	chr18:1254382-1408344	control	CtBP1-KD	1.50323	0.0416874	-5.17232	-0.336775	5e-05
ENSG00000265417.1	RP11-288C17.1	chr18:1254382-1408344	control	CtBP1-KD	1.50323	0.0416874	-5.17232	-0.336775	5e-05
ENSG00000075340.20	ADD2	chr2:70607617-70768225	control	CtBP1-KD	10.6923	0.279142	-5.25943	-2.2534	5e-05
ENSG00000152936.8	LMNTD1	chr12:25409292-25648579	control	CtBP1-KD	1.17799	0.0252568	-5.54352	-0.16825	5e-05
ENSG00000257009.1	RP11-318G8.1	chr12:25409292-25648579	control	CtBP1-KD	1.17799	0.0252568	-5.54352	-0.16825	5e-05
	RP11-685B13.2	chr12:25409292-25648579	control	CtBP1-KD	1.17799	0.0252568	-5.54352	-0.16825	5e-05
ENSG00000138696.8	BMPR1B	chr4:94757967-95158448	control	CtBP1-KD	0.849795	0.0130762	-6.0221	-0.322669	0.0008

## Sheet: CtBP2_KD
Table S1. Significant genes that are differentially expressed between Control and CtBP2_KD cancer cells.
Noncoding genes are highlighted in red.
Gene Identifier	Gene	Locus	Sample_1	Sample_2	Value_1	Value_2	Log2(fold_change)	Test_stat	p_value
ENSG00000165259.11	HDX	chrX:84317873-84502479	control	CtBP2-KD	0.000965126	0.722054	9.54717	0.0362656	0.00065
ENSG00000215386.8	AP000962.1	chr21:16070521-16627397	control	CtBP2-KD	0.00710121	0.873531	6.94265	0.0231925	5e-05
ENSG00000207638.1	MIR125B2	chr21:16070521-16627397	control	CtBP2-KD	0.00710121	0.873531	6.94265	0.0231925	5e-05
ENSG00000199030.1	MIR99A	chr21:16070521-16627397	control	CtBP2-KD	0.00710121	0.873531	6.94265	0.0231925	5e-05
ENSG00000207863.1	MIR99AHG	chr21:16070521-16627397	control	CtBP2-KD	0.00710121	0.873531	6.94265	0.0231925	5e-05
	MIRLET7C	chr21:16070521-16627397	control	CtBP2-KD	0.00710121	0.873531	6.94265	0.0231925	5e-05
ENSG00000100206.7	DMC1	chr22:38518948-38570286	control	CtBP2-KD	0.0164453	1.93212	6.87636	0.253267	0.00025
ENSG00000113140.8	SPARC	chr5:151661095-151724782	control	CtBP2-KD	1.9551	190.756	6.60834	4.33981	5e-05
ENSG00000038295.5	TLL1	chr4:165873257-166103895	control	CtBP2-KD	0.0169578	1.34226	6.30658	0.440071	0.00055
ENSG00000138798.9	EGF	chr4:109912883-110012266	control	CtBP2-KD	0.109348	7.94926	6.18382	0.617372	0.00015
ENSG00000207260.1	RNU6-35P	chr4:109912883-110012266	control	CtBP2-KD	0.109348	7.94926	6.18382	0.617372	0.00015
ENSG00000126561.14	STAT5A	chr17:42287546-42311943	control	CtBP2-KD	0.0199056	1.37691	6.11211	0.276195	5e-05
ENSG00000132128.14	LRRC41	chr1:46247687-46303608	control	CtBP2-KD	0.0453456	1.98476	5.45186	0.791748	0.00015
ENSG00000173227.11	SYT12	chr11:67006777-67050863	control	CtBP2-KD	0.0661288	2.30961	5.12623	0.980872	5e-05
ENSG00000137673.6	MMP7	chr11:102520507-102530753	control	CtBP2-KD	10.5548	357.97	5.08387	4.39332	5e-05
ENSG00000154736.5	ADAMTS5	chr21:26889375-26966513	control	CtBP2-KD	0.119097	3.08155	4.69344	4.04623	0.0002
ENSG00000147872.7	PLIN2	chr9:19108374-19149290	control	CtBP2-KD	0.53302	11.2881	4.40447	2.4782	0.0001
ENSG00000196611.4	MMP1	chr11:102746967-102843803	control	CtBP2-KD	5.80168	111.493	4.26434	4.48243	5e-05
ENSG00000111859.14	NEDD9	chr6:11173451-11382348	control	CtBP2-KD	0.760955	12.2427	4.00797	2.10819	0.00075
ENSG00000162493.14	PDPN	chr1:13583464-13617957	control	CtBP2-KD	0.142484	2.21396	3.95776	1.16012	5e-05
ENSG00000005243.7	COPZ2	chr17:48026166-48038030	control	CtBP2-KD	0.189467	2.55026	3.75063	0.749252	0.00025
ENSG00000066923.15	PVRIG	chr7:100177562-100272218	control	CtBP2-KD	0.243981	2.92151	3.58187	0.566625	0.00095
ENSG00000213413.2	STAG3	chr7:100177562-100272218	control	CtBP2-KD	0.243981	2.92151	3.58187	0.566625	0.00095
ENSG00000111110.9	AC078814.1	chr12:62643981-62935037	control	CtBP2-KD	4.07868	39.0303	3.25842	3.65808	0.00045
ENSG00000200296.1	PPM1H	chr12:62643981-62935037	control	CtBP2-KD	4.07868	39.0303	3.25842	3.65808	0.00045
ENSG00000275729.1	RNU1-83P	chr12:62643981-62935037	control	CtBP2-KD	4.07868	39.0303	3.25842	3.65808	0.00045
ENSG00000049130.11	KITLG	chr12:88492792-88580851	control	CtBP2-KD	1.80204	16.0386	3.15385	2.4677	0.00025
ENSG00000081041.8	CXCL2	chr4:74097034-74099293	control	CtBP2-KD	9.76568	84.038	3.10525	2.92919	0.0001
ENSG00000198715.9	C1orf85	chr1:156282934-156295689	control	CtBP2-KD	0.892288	6.13821	2.78224	1.09058	0.00055
ENSG00000120915.11	EPHX2	chr8:27490778-27545564	control	CtBP2-KD	0.288373	1.95718	2.76276	1.20935	0.001
ENSG00000169129.12	AFAP1L2	chr10:114294823-114404756	control	CtBP2-KD	2.45048	13.8454	2.49827	1.85909	0.0004
ENSG00000132530.14	XAF1	chr17:6755446-6776116	control	CtBP2-KD	0.602448	3.13292	2.3786	1.18681	0.0002
ENSG00000232810.3	TNF	chr6:31575566-31578336	control	CtBP2-KD	16.0458	82.776	2.36701	2.35044	0.0005
ENSG00000186081.9	KRT5	chr12:52514574-52520687	control	CtBP2-KD	15.9012	80.7728	2.34474	2.65262	0.0008
ENSG00000273225.2	ANXA8L1	chr10:46369086-46537864	control	CtBP2-KD	1.38626	6.93579	2.32286	1.63203	0.0004
ENSG00000279458.1	CH17-335B8.4	chr10:46369086-46537864	control	CtBP2-KD	1.38626	6.93579	2.32286	1.63203	0.0004
ENSG00000264230.5	FAM25BP	chr10:46369086-46537864	control	CtBP2-KD	1.38626	6.93579	2.32286	1.63203	0.0004
	HNRNPA1P33	chr10:46369086-46537864	control	CtBP2-KD	1.38626	6.93579	2.32286	1.63203	0.0004
ENSG00000118515.9	KRT8P42	chr6:134169245-134318112	control	CtBP2-KD	1.54669	6.85271	2.14749	1.61028	0.00015
ENSG00000220378.3	SGK1	chr6:134169245-134318112	control	CtBP2-KD	1.54669	6.85271	2.14749	1.61028	0.00015
ENSG00000184292.6	TACSTD2	chr1:58575422-58577773	control	CtBP2-KD	4.00985	17.3963	2.11716	2.60037	0.00085
ENSG00000182195.7	LDOC1	chrX:141175744-141177125	control	CtBP2-KD	9.16789	39.7371	2.11582	2.25807	0.00085
ENSG00000127418.12	FGFRL1	chr4:1009935-1026897	control	CtBP2-KD	45.6921	12.6641	-1.8512	-2.33481	0.0005
ENSG00000183128.7	CALHM3	chr10:103472803-103479240	control	CtBP2-KD	30.7339	7.84105	-1.97071	-2.53746	0.0006
ENSG00000003436.12	TFPI	chr2:187001875-187565760	control	CtBP2-KD	88.0513	19.2254	-2.19533	-2.02188	0.00045
ENSG00000039068.16	CDH1	chr16:68737224-68835548	control	CtBP2-KD	6.78715	1.42596	-2.25087	-1.41117	0.0005
ENSG00000260459.2	FTLP14	chr16:68737224-68835548	control	CtBP2-KD	6.78715	1.42596	-2.25087	-1.41117	0.0005
ENSG00000006071.9	ABCC8	chr11:17392884-17476845	control	CtBP2-KD	1.34886	0.240643	-2.48678	-0.623445	0.00085
ENSG00000255035.2	SDHCP4	chr11:17392884-17476845	control	CtBP2-KD	1.34886	0.240643	-2.48678	-0.623445	0.00085
ENSG00000108602.15	ALDH3A1	chr17:19737681-19748943	control	CtBP2-KD	104.195	17.9975	-2.53341	-2.83152	5e-05
ENSG00000130513.6	GDF15	chr19:18374730-18389176	control	CtBP2-KD	119.494	20.2708	-2.55946	-2.7074	0.00035
ENSG00000162496.6	DHRS3	chr1:12567909-12617731	control	CtBP2-KD	58.0594	9.50331	-2.61103	-2.56258	0.0006
ENSG00000234626.1	RP1-149A16.12	chr22:32327170-32343105	control	CtBP2-KD	2.13137	0.339262	-2.65131	-1.45464	0.00085
ENSG00000101255.8	TRIB3	chr20:362834-397559	control	CtBP2-KD	50.9104	7.78397	-2.70938	-3.11892	5e-05
ENSG00000139874.5	SSTR1	chr14:38207998-38213067	control	CtBP2-KD	1.94088	0.275944	-2.81426	-2.53587	0.0009
ENSG00000109819.6	PPARGC1A	chr4:23560922-23904089	control	CtBP2-KD	0.860072	0.11774	-2.86885	-0.430264	0.00035
ENSG00000186907.5	RTN4RL2	chr11:57460548-57477534	control	CtBP2-KD	33.7333	4.48687	-2.91039	-3.29539	5e-05
ENSG00000116962.12	NID1	chr1:235975829-236065162	control	CtBP2-KD	1.62362	0.198442	-3.03243	-2.76607	0.00105
ENSG00000092621.9	PHGDH	chr1:119659797-119744215	control	CtBP2-KD	109.826	12.9365	-3.08569	-3.50584	5e-05
ENSG00000139116.15	AC121334.1	chr12:39293227-39443390	control	CtBP2-KD	108.122	12.3886	-3.12557	-3.6128	5e-05
ENSG00000252974.1	KIF21A	chr12:39293227-39443390	control	CtBP2-KD	108.122	12.3886	-3.12557	-3.6128	5e-05
ENSG00000250722.3	SEPP1	chr5:42756800-42887392	control	CtBP2-KD	8.02203	0.869851	-3.20513	-1.81202	0.00025
ENSG00000263563.3	UBBP4	chr17:22202994-22205156	control	CtBP2-KD	34.2723	3.64832	-3.23174	-2.58717	5e-05
ENSG00000160179.16	ABCG1	chr21:42199688-42297244	control	CtBP2-KD	2.12441	0.191753	-3.46974	-1.73786	0.00085
ENSG00000066056.11	TIE1	chr1:43300992-43323108	control	CtBP2-KD	2.78655	0.20326	-3.77708	-0.985735	0.00135
ENSG00000151150.18	ANK3	chr10:60026297-60733490	control	CtBP2-KD	1.3979	0.0982661	-3.83043	-0.47446	5e-05
ENSG00000060982.12	BCAT1	chr12:24810021-24960158	control	CtBP2-KD	3.83546	0.233515	-4.03781	-1.70675	5e-05
ENSG00000151322.16	NPAS3	chr14:32934932-33804176	control	CtBP2-KD	1.08805	0.0564645	-4.26826	-0.456535	0.0001
ENSG00000176046.8	NUPR1	chr16:28532707-28539174	control	CtBP2-KD	176.899	8.4334	-4.39067	-2.97728	0.0001
ENSG00000227706.3	RP11-301G19.1	chr6:67887645-67889339	control	CtBP2-KD	13.1468	0.584991	-4.49015	-3.69973	0.00035
ENSG00000112530.9	PACRG	chr6:161347419-163315492	control	CtBP2-KD	0.714025	0.0297536	-4.58484	-0.177003	0.00075
ENSG00000154027.16	AK5	chr1:77282050-77559969	control	CtBP2-KD	1.24589	0.0443728	-4.81136	-0.123035	0.00025
ENSG00000251767.1	RNU7-8P	chr1:77282050-77559969	control	CtBP2-KD	1.24589	0.0443728	-4.81136	-0.123035	0.00025
ENSG00000157680.13	DGKI	chr7:137381036-137847092	control	CtBP2-KD	0.694959	0.00948106	-6.19574	-0.153163	5e-05
ENSG00000177694.12	MIR4789	chr3:174438572-175805640	control	CtBP2-KD	1.1198	0.0111253	-6.65326	-0.038618	5e-05
ENSG00000253020.2	NAALADL2	chr3:174438572-175805640	control	CtBP2-KD	1.1198	0.0111253	-6.65326	-0.038618	5e-05
ENSG00000264974.1	RN7SKP40	chr3:174438572-175805640	control	CtBP2-KD	1.1198	0.0111253	-6.65326	-0.038618	5e-05
ENSG00000201648.1	RNU4-91P	chr3:174438572-175805640	control	CtBP2-KD	1.1198	0.0111253	-6.65326	-0.038618	5e-05
	RNU6-1317P	chr3:174438572-175805640	control	CtBP2-KD	1.1198	0.0111253	-6.65326	-0.038618	5e-05
ENSG00000152936.8	LMNTD1	chr12:25409292-25648579	control	CtBP2-KD	1.17799	0.000817341	-10.4931	-0.0102959	5e-05
ENSG00000257009.1	RP11-318G8.1	chr12:25409292-25648579	control	CtBP2-KD	1.17799	0.000817341	-10.4931	-0.0102959	5e-05
	RP11-685B13.2	chr12:25409292-25648579	control	CtBP2-KD	1.17799	0.000817341	-10.4931	-0.0102959	5e-05
