# Supplementary material for: Pinin interacts with C-terminal binding proteins for RNA alternative splicing and epithelial cell identity of human ovarian cancer cells
Source: Oncotarget. 2016 Feb 8;7(10):11397–411. doi: 10.18632/oncotarget.7242 (PMC4905481; doi:10.18632/oncotarget.7242)
Supplement: Supplementary file 3 [file oncotarget-07-11397-s003.xlsx]

## Sheet: Pinin_KD
Table S2. Significant transcripts that are differentially expressed between Control and Pinin_KD cancer cells.
Transcript Identifier	TSS_ID	Gene	Locus	Sample_1	Sample_2	Value_1	Value_2	Log2(fold_change)	Test_stat	p_value
ENST00000589120.1	TSS62508	CTC-425F1.4	chr19:12938577-12944489	control	PininKD	9.37715e-90	1.55063	296.377	5.12516e-87	0.04825
ENST00000544868.2	TSS17466	MALAT1	chr11:65497761-65506516	control	PininKD	5.85855e-42	652.199	146.32	2.65005e-39	0.0048
ENST00000530245.3	TSS31669	TPT1	chr13:45333470-45420371	control	PininKD	1.45978e-41	8.91756	138.81	7.21027e-39	0.00395
ENST00000560130.1	TSS36642	HSP90AA1	chr14:102080737-102305200	control	PininKD	7.4082e-30	1.91066	97.7028	2.29166e-27	0.0132
ENST00000564688.1	TSS43023	ALDOA	chr16:30053089-30070457	control	PininKD	3.1724e-26	8.9914	87.8731	1.20799e-23	0.00355
ENST00000394023.5	TSS28221	SMARCC2	chr12:56150795-56190284	control	PininKD	5.05457e-19	0.844029	60.5344	1.56077e-15	0.0486
ENST00000339471.6	TSS63504	RPS16	chr19:39433206-39435948	control	PininKD	2.21844e-17	1.67475	56.0672	5.73822e-15	0.0269
ENST00000596916.3	TSS64270	PIH1D1	chr19:49446297-49492308	control	PininKD	1.41483e-15	2.60853	50.7115	4.31493e-13	0.0023
ENST00000492698.1	TSS76532	LAMA5	chr20:62302092-62367312	control	PininKD	1.1733e-12	1.81486	40.4924	3.30526e-10	0.04305
ENST00000443624.3	TSS829	RPL11	chr1:23691778-23696425	control	PininKD	6.4381e-10	1.523	31.1396	1.58194e-07	0.0041
ENST00000523267.1	TSS99532	C5orf45	chr5:179797596-179907859	control	PininKD	2.09856e-07	4.75198	24.4326	2.83462e-05	0.0053
ENST00000292591.9	TSS99516	MGAT4B	chr5:179797596-179907859	control	PininKD	2.99221e-07	2.13494	22.7665	0.000130908	0.00135
ENST00000542943.3	TSS60139	BCKDHA	chr19:41262495-41440717	control	PininKD	9.78704e-07	2.2046	21.1031	0.000162973	0.04175
ENST00000584895.3	TSS57352	RPL17-C18orf32	chr18:49477249-49492565	control	PininKD	2.4497e-06	1.20905	18.9128	0.000558524	0.0486
ENST00000469480.1	TSS20974	TUT1	chr11:62559600-62592177	control	PininKD	6.868e-06	0.820994	16.8671	0.00204117	0.03865
ENST00000602252.3	TSS60699	RPS11	chr19:49496364-49499689	control	PininKD	5.95043e-05	6.78108	16.7982	0.00561935	0.00335
ENST00000315731.4	TSS118406	RPL7A	chr9:133348213-133351426	control	PininKD	0.000123115	7.99022	15.9859	0.00975957	0.0425
ENST00000533820.3	TSS17422	CAPN1	chr11:65177605-65212006	control	PininKD	0.000196	9.36734	15.5445	0.0562646	0.02895
ENST00000309758.5	TSS3915	HSPA6	chr1:161505429-161678654	control	PininKD	0.164477	28.1074	7.41692	4.59415	0.00875
ENST00000358465.4	TSS8511	TRIM33	chr1:114392776-114511160	control	PininKD	0.0571886	4.84551	6.40478	0.821722	0.0137
ENST00000394609.4	TSS70609	RTN4	chr2:54972186-55112621	control	PininKD	0.6174	42.6199	6.10918	0.770132	0.0134
ENST00000439977.4	TSS43644	HERPUD1	chr16:56932047-56944863	control	PininKD	0.119156	6.35633	5.73727	1.01448	0.0332
ENST00000276914.4	TSS118874	PLIN2	chr9:19108374-19149290	control	PininKD	0.30108	14.1483	5.55434	3.60305	0.00245
ENST00000376085.3	TSS6188	LRRC38	chr1:13474976-13516270	control	PininKD	0.150492	5.90197	5.29344	4.02422	0.01335
ENST00000409753.5	TSS54700	HN1	chr17:75135247-75182983	control	PininKD	2.89921	69.4273	4.58177	1.12736	0.0294
ENST00000435983.3	TSS84925	RPL32	chr3:12796471-12871916	control	PininKD	24.6077	555.679	4.49707	1.07222	0.01945
ENST00000281938.4	TSS26036	HSPB8	chr12:119178641-119221131	control	PininKD	0.528734	10.1914	4.26867	3.65626	0.0014
ENST00000005180.6	TSS109757	CCL26	chr7:75769532-75789896	control	PininKD	0.982685	18.2184	4.21253	3.03658	0.0017
ENST00000517910.1	TSS113181	KB-1732A1.1	chr8:102805516-102809971	control	PininKD	0.0670842	1.15785	4.10933	2.40231	0.0295
ENST00000371697.3	TSS14686	ANKRD1	chr10:90912095-90921276	control	PininKD	0.837196	14.3957	4.10393	3.37593	0.0002
ENST00000451794.3	TSS71448	NEURL3	chr2:96497642-96508109	control	PininKD	0.137766	2.27909	4.04817	2.42872	0.01385
ENST00000558288.1	TSS38647	HMG20A	chr15:77420411-77485607	control	PininKD	0.135292	2.14443	3.98644	0.874445	0.03745
ENST00000356661.6	TSS122671	MAGEA1	chrX:153179284-153183880	control	PininKD	0.0628595	0.989976	3.97719	2.25105	0.0457
ENST00000538127.3	TSS90718	KLHL2	chr4:165070607-165323156	control	PininKD	0.197393	3.00931	3.9303	1.01028	0.0478
ENST00000531198.3	TSS22446	CRYAB	chr11:111908564-111926872	control	PininKD	15.0744	221.37	3.87629	4.01826	0.0021
ENST00000302097.3	TSS80013	ZNF280A	chr22:22513735-22520270	control	PininKD	0.147269	1.92935	3.71158	2.79453	0.0035
ENST00000242208.4	TSS109160	INHBA	chr7:41667167-41779388	control	PininKD	0.493952	6.21072	3.65232	3.05428	5e-05
ENST00000278742.5	TSS19285	ST14	chr11:130159561-130210376	control	PininKD	0.183514	2.11535	3.52693	3.1034	0.00035
ENST00000260227.4	TSS22249	MMP7	chr11:102520507-102530753	control	PininKD	10.7058	121.117	3.49994	4.19186	5e-05
ENST00000579446.1	TSS58224	RPL36	chr19:5674946-5720572	control	PininKD	2.439	27.4685	3.49342	0.161357	0.0473
ENST00000296682.3	TSS93828	PRDM9	chr5:23507154-23528597	control	PininKD	0.0850286	0.924603	3.44281	2.43244	0.0073
ENST00000247452.3	TSS124564	MAGEC2	chrX:142202344-142205290	control	PininKD	0.633727	6.36918	3.32917	2.65891	0.00185
ENST00000326303.4	TSS33779	ACOT4	chr14:73591705-73596496	control	PininKD	0.0772722	0.746401	3.27193	2.02778	0.02115
ENST00000370316.5	TSS76577	NKAIN4	chr20:63240783-63272694	control	PininKD	3.09761	29.3874	3.24597	2.59885	0.00215
ENST00000334920.3	TSS62697	OR10H1	chr19:15807002-15808126	control	PininKD	0.241805	2.23608	3.20906	2.13202	0.01625
ENST00000257570.7	TSS29673	OASL	chr12:121020291-121039242	control	PininKD	0.153093	1.37038	3.1621	2.02441	0.0163
ENST00000508487.2	TSS92005	CXCL2	chr4:74097034-74099293	control	PininKD	5.80093	49.2833	3.08674	3.16859	5e-05
ENST00000377238.2	TSS11432	PLXDC2	chr10:19816238-20289856	control	PininKD	0.852251	6.57869	2.94845	1.53375	0.02275
ENST00000453464.2	TSS5698	RNF223	chr1:1070965-1074307	control	PininKD	1.58177	12.0921	2.93445	3.11873	5e-05
ENST00000375281.3	TSS67835	SP5	chr2:170715350-170718078	control	PininKD	0.100601	0.744037	2.88673	1.91905	0.02065
ENST00000223095.4	TSS107165	SERPINE1	chr7:101127088-101139266	control	PininKD	8.41018	60.7758	2.85329	2.11955	0.00025
ENST00000368012.3	TSS9513	PVRL4	chr1:161070994-161089599	control	PininKD	0.205284	1.44309	2.81347	1.75757	0.01635
ENST00000608703.1	TSS100382	HSPA1A	chr6:31815463-31817946	control	PininKD	25.9999	176.468	2.76283	3.60521	5e-05
ENST00000256447.4	TSS97553	CD180	chr5:67182274-67196799	control	PininKD	0.231993	1.54006	2.73084	2.33684	0.00315
ENST00000455071.1	TSS103962	RP11-30P6.6	chr6:85387218-85390186	control	PininKD	0.307405	2.02396	2.71897	2.20327	0.00305
ENST00000415536.3	TSS106863	AC003092.1	chr7:94022832-94066661	control	PininKD	0.906716	5.9335	2.71016	1.67874	0.02025
ENST00000341491.6	TSS4975	ATF3	chr1:212565333-212620777	control	PininKD	6.36897	40.483	2.66818	2.20683	0.00045
ENST00000469390.3	TSS3722	PEAR1	chr1:156893697-156916434	control	PininKD	0.255426	1.54534	2.59695	1.54918	0.02455
ENST00000324907.11	TSS65070	GRHL1	chr2:9951692-10002277	control	PininKD	0.562449	3.38943	2.59125	2.16529	0.0028
ENST00000397820.4	TSS58565	C19orf38	chr19:10836574-10869790	control	PininKD	0.728449	4.35411	2.57948	1.64215	0.02395
ENST00000244741.7	TSS100651	CDKN1A	chr6:36676459-36687339	control	PininKD	1.27074	7.59069	2.57856	1.76224	0.0476
ENST00000418242.1	TSS2475	RP11-148B18.3	chr1:94333266-94334848	control	PininKD	3.66434	21.6951	2.56574	2.37368	0.0014
ENST00000584923.1	TSS48604	SNORD3A	chr17:19188015-19188714	control	PininKD	0.556356	3.25713	2.54952	1.84418	0.0141
ENST00000553883.1	TSS36459	ASB2	chr14:93934152-93976791	control	PininKD	0.169071	0.97578	2.52892	1.59951	0.03175
ENST00000252997.2	TSS76549	GATA5	chr20:62463496-62475970	control	PininKD	0.239966	1.3696	2.51285	2.13728	0.00445
ENST00000612003.2	TSS99854	CD83	chr6:14117255-14136918	control	PininKD	0.882593	4.83719	2.45435	2.00146	0.00665
ENST00000248437.6	TSS73427	TUBA4A	chr2:219229756-219278170	control	PininKD	13.4833	73.579	2.44812	2.40912	0.0012
ENST00000370526.3	TSS124554	LDOC1	chrX:141175744-141177125	control	PininKD	6.79578	36.9896	2.44441	3.07809	5e-05
ENST00000370986.6	TSS2117	GADD45A	chr1:67685060-67688338	control	PininKD	43.4856	235.606	2.43776	3.56097	5e-05
ENST00000289166.5	TSS6660	FAM46B	chr1:27005019-27012836	control	PininKD	0.530755	2.87354	2.43671	2.27108	0.00245
ENSG00000258565.1	TSS35915	BLZF2P	chr14:68867856-68869951	control	PininKD	0.250468	1.35307	2.43354	1.98758	0.00705
ENST00000371225.3	TSS7656	TACSTD2	chr1:58575422-58577773	control	PininKD	4.08282	21.6209	2.40479	3.51996	5e-05
ENST00000377252.4	TSS11431	PLXDC2	chr10:19816238-20289856	control	PininKD	0.216878	1.14495	2.40032	1.51397	0.0323
ENST00000367976.3	TSS104574	CTGF	chr6:131948175-132077393	control	PininKD	15.3215	79.6502	2.37812	2.9977	5e-05
ENST00000473603.1	TSS16409	RP1-89D4.1	chr11:33237007-33237409	control	PininKD	4.7199	24.2734	2.36255	1.91995	0.0123
ENST00000375650.4	TSS100383	HSPA1B	chr6:31827734-31830255	control	PininKD	17.503	89.1667	2.34891	3.23759	5e-05
ENST00000287590.5	TSS69146	B3GNT7	chr2:231395542-231401164	control	PininKD	0.527821	2.67151	2.33953	2.38444	0.0019
ENST00000450315.5	TSS58276	EMR1	chr19:6887565-6940459	control	PininKD	0.684616	3.46193	2.33821	1.74542	0.01025
ENSG00000165244.6	TSS119794	ZNF367	chr9:96385940-96418329	control	PininKD	0.160924	0.810465	2.33237	1.58551	0.0268
ENST00000395748.5	TSS89593	AREG	chr4:74445133-74455009	control	PininKD	6.68219	33.2022	2.31289	2.92468	5e-05
ENST00000484866.3	TSS84109	ZNF639	chr3:179322990-179338583	control	PininKD	1.9631	9.711	2.30648	1.3774	0.0132
ENST00000372989.3	TSS123991	SYTL4	chrX:100674490-100732123	control	PininKD	0.436783	2.1343	2.28878	1.76132	0.02105
ENST00000264717.4	TSS65389	GCKR	chr2:27496841-27523684	control	PininKD	0.358712	1.74766	2.28453	1.50276	0.032
ENSG00000267453.4	TSS62700	AC004791.2	chr19:15851992-15864904	control	PininKD	1.07466	5.17381	2.26734	2.32302	0.00075
ENST00000392452.2	TSS88162	MB21D2	chr3:192796814-192918161	control	PininKD	0.820924	3.88803	2.24372	1.95242	0.0022
ENST00000232424.3	TSS84555	HES1	chr3:194136144-194138732	control	PininKD	53.7228	253.15	2.23639	2.85536	0.0001
ENST00000261388.5	TSS42608	TMEM159	chr16:20933110-21180616	control	PininKD	3.48919	16.3123	2.225	1.94522	0.03415
ENST00000612365.1	TSS50005	RP5-875H18.9	chr17:50094064-50094647	control	PininKD	1.60829	7.45254	2.21221	1.8512	0.0099
ENST00000407540.5	TSS69911	MATN3	chr2:19990216-20012694	control	PininKD	1.83897	8.49294	2.20737	2.27035	0.0008
ENSG00000249306.3	TSS96391	LINC01411	chr5:174336294-174532457	control	PininKD	0.250001	1.13184	2.17866	3.39583	5e-05
ENST00000235382.6	TSS4493	RGS2	chr1:192809038-192812283	control	PininKD	1.09926	4.91562	2.16084	1.96325	0.0055
ENST00000293851.7	TSS45173	PRSS33	chr16:2783952-2787948	control	PininKD	0.967676	4.29508	2.15009	1.74398	0.02365
ENST00000451137.4	TSS2354	CYR61	chr1:85580760-85583962	control	PininKD	27.0907	119.262	2.13827	3.09222	5e-05
ENST00000615947.1	TSS31579	RP11-427J23.1	chr13:40079105-40273509	control	PininKD	2.39356	10.527	2.13687	1.78573	0.0158
ENST00000379656.5	TSS59073	ARRDC2	chr19:18001131-18014102	control	PininKD	1.71026	7.50721	2.13406	1.53916	0.03085
ENST00000395560.5	TSS106101	UPP1	chr7:48088627-48108733	control	PininKD	7.92333	34.5961	2.12643	1.39246	0.0453
ENST00000346623.6	TSS39284	ALDH1A3	chr15:100849560-101086066	control	PininKD	2.47874	10.8152	2.12538	1.43142	0.0387
ENST00000294435.7	TSS376	RBP7	chr1:9997205-10016020	control	PininKD	1.96928	8.57789	2.12295	1.76153	0.0123
ENST00000265634.3	TSS106948	NPTX2	chr7:98617296-98629868	control	PininKD	0.485749	2.11401	2.1217	1.9483	0.00455
ENSG00000174715.7	TSS87252	RP11-79L9.2	chr3:138643873-138644694	control	PininKD	0.422709	1.81252	2.10026	1.36644	0.048
ENST00000254322.2	TSS62608	DNAJB1	chr19:14514769-14565980	control	PininKD	52.716	225.726	2.09826	2.1681	0.00435
ENST00000488511.2	TSS33930	RP11-7F17.1	chr14:76968682-76969145	control	PininKD	5.53159	23.6459	2.09582	2.11947	0.0015
ENST00000271064.9	TSS1139	TINAGL1	chr1:31576484-31587686	control	PininKD	39.2751	166.234	2.08153	1.4112	0.04325
ENST00000237289.6	TSS101870	TNFAIP3	chr6:137823672-137883312	control	PininKD	6.46636	27.0304	2.06356	1.78971	0.0102
ENST00000437152.5	TSS62041	SH2D3A	chr19:6752159-6767588	control	PininKD	1.7914	7.47679	2.06134	1.37742	0.0444
ENST00000272424.7	TSS70997	TPRKB	chr2:73729103-73737400	control	PininKD	5.49667	22.6523	2.04303	1.48705	0.0343
ENST00000562471.2	TSS103461	RP11-7K24.3	chr6:42092232-42094259	control	PininKD	0.517331	2.10579	2.0252	1.80453	0.00555
ENST00000606993.1	TSS80	RP11-465B22.8	chr1:1169356-1170343	control	PininKD	0.720941	2.92854	2.02223	1.65829	0.018
ENST00000623468.1	TSS74320	RP4-737E23.5	chr20:23148085-23149939	control	PininKD	0.239254	0.963184	2.00927	1.51063	0.02805
ENST00000368710.3	TSS9032	S100A2	chr1:153561107-153567890	control	PininKD	85.2214	341.777	2.00377	2.07131	0.0019
ENST00000434704.2	TSS53954	DLX3	chr17:49990004-49995224	control	PininKD	1.2045	4.7793	1.98837	2.03535	0.00495
ENST00000395566.6	TSS16704	MDK	chr11:46380755-46383837	control	PininKD	19.3998	75.5954	1.96226	2.22947	0.00155
ENST00000338595.4	TSS12803	GSTO2	chr10:104268872-104304945	control	PininKD	1.78202	6.91568	1.95636	1.36899	0.032
ENST00000340958.3	TSS106445	CLDN4	chr7:73799541-73832693	control	PininKD	1.93605	7.5079	1.95529	1.95599	0.0046
ENST00000372764.3	TSS12188	PLAU	chr10:73909176-73922777	control	PininKD	35.9968	139.492	1.95424	3.13328	5e-05
ENST00000395961.5	TSS76417	BCAS1	chr20:53936776-54070594	control	PininKD	1.79251	6.91913	1.94861	1.68241	0.01025
ENST00000340857.3	TSS79207	H1F0	chr22:37805092-37807436	control	PininKD	6.0989	23.4728	1.94437	2.82403	5e-05
ENSG00000226380.5	TSS110771	MIR29B1	chr7:130853719-130928649	control	PininKD	0.37766	1.44119	1.9321	2.33605	0.00225
ENST00000475836.3	TSS87793	RPL22L1	chr3:170864874-170870483	control	PininKD	9.13986	34.4219	1.91308	1.80142	0.0146
ENST00000339526.6	TSS9881	GLUL	chr1:182381703-182392206	control	PininKD	1.03909	3.80532	1.8727	1.70732	0.01695
ENST00000369727.3	TSS12796	SFR1	chr10:104122057-104126385	control	PininKD	3.92161	14.2996	1.86646	2.17015	0.00105
ENST00000601302.2	TSS95122	ARL14EPL	chr5:115962453-116060118	control	PininKD	9.15445	33.2385	1.86031	1.63043	0.01815
ENST00000369583.3	TSS12856	DUSP5	chr10:110497837-110511544	control	PininKD	16.8931	60.9059	1.85015	2.76432	5e-05
ENST00000367341.3	TSS104875	RAET1L	chr6:150018333-150025532	control	PininKD	0.326528	1.17401	1.84616	1.28581	0.04905
ENST00000333628.3	TSS102418	TUBB2A	chr6:3153668-3157526	control	PininKD	5.11733	18.2561	1.83492	2.4934	0.0002
ENST00000607794.2	TSS42086	LA16c-380H5.5	chr16:3006119-3007388	control	PininKD	2.30842	8.22297	1.83276	1.94851	0.0026
ENST00000380725.1	TSS19559	CDKN1C	chr11:2883212-2885881	control	PininKD	4.27357	15.1205	1.82299	1.5581	0.0249
ENST00000304129.6	TSS15105	AFAP1L2	chr10:114294823-114404756	control	PininKD	1.69206	5.93327	1.81005	2.09843	0.0017
ENST00000263038.6	TSS13485	PHYH	chr10:13277795-13302412	control	PininKD	9.11212	31.9482	1.80988	2.47486	0.0003
ENST00000344730.5	TSS9837	ABL2	chr1:179099326-179229684	control	PininKD	0.933323	3.23978	1.79545	1.46708	0.01675
ENST00000574306.1	TSS51571	MIR22HG	chr17:1711492-1738599	control	PininKD	1.23428	4.23637	1.77916	1.27665	0.0425
ENST00000530649.3	TSS18833	TAGLN	chr11:117199320-117232525	control	PininKD	16.3776	55.9915	1.77348	1.51664	0.0371
ENST00000248958.4	TSS78526	SDF2L1	chr22:21642260-21644298	control	PininKD	11.4093	38.9647	1.77195	2.45212	0.00025
ENST00000568517.1	TSS40917	COX5A	chr15:74919790-74938168	control	PininKD	30.9497	105.178	1.76483	1.45925	0.01475
ENST00000375442.6	TSS121557	TSPYL2	chrX:53082366-53088540	control	PininKD	2.47825	8.35217	1.75283	1.70765	0.01065
ENST00000566446.1	TSS11034	RP11-488L18.10	chr1:247187280-247188526	control	PininKD	0.801793	2.69052	1.74658	1.55568	0.02285
ENST00000322177.5	TSS40919	RPP25	chr15:74954415-75021496	control	PininKD	4.69514	15.7448	1.74563	2.33115	0.0003
ENST00000331163.8	TSS80677	PDGFB	chr22:39223358-39244751	control	PininKD	2.55503	8.48016	1.73075	2.22013	0.00205
ENST00000230990.6	TSS98706	HBEGF	chr5:140332842-140346631	control	PininKD	3.85292	12.6971	1.72047	2.26566	0.0008
ENST00000616998.1	TSS23952	RP11-50I19.2	chr12:32000374-32001222	control	PininKD	6.00647	19.6084	1.70688	2.0519	0.00235
ENST00000372748.5	TSS7133	COL9A2	chr1:40300486-40317816	control	PininKD	0.668213	2.17848	1.70494	1.54668	0.02885
ENST00000564287.2	TSS10371	RP11-61J19.5	chr1:212557832-212559731	control	PininKD	0.334569	1.0856	1.69811	1.42511	0.03405
ENST00000300302.7	TSS43644	HERPUD1	chr16:56932047-56944863	control	PininKD	16.6224	53.923	1.69778	1.79949	0.00615
ENST00000504916.1	TSS97826	RP11-78C3.1	chr5:82919375-82921119	control	PininKD	9.73334	31.555	1.69686	1.96442	0.0046
ENST00000497571.3	TSS13349	KLF6	chr10:3775995-3785281	control	PininKD	22.67	73.3924	1.69485	2.34681	0.0006
ENST00000624542.1	TSS33446	RP11-442G21.2	chr14:61801712-61803634	control	PininKD	1.04236	3.35735	1.68747	1.58391	0.019
ENST00000333467.3	TSS79274	APOBEC3B	chr22:38952740-38998209	control	PininKD	1.66424	5.33177	1.67975	1.56963	0.0349
ENST00000331817.5	TSS24404	KRT7	chr12:52232519-52309163	control	PininKD	306.229	980.472	1.67886	1.58071	0.0125
ENST00000449264.2	TSS100326	TNF	chr6:31575566-31578336	control	PininKD	14.2251	45.2296	1.66883	2.13612	0.00035
ENST00000394825.3	TSS24389	NR4A1	chr12:52022831-52059507	control	PininKD	8.65068	27.2407	1.65488	1.8293	0.023
ENST00000264498.5	TSS90234	FGF2	chr4:122826707-122922968	control	PininKD	6.82009	21.4505	1.65315	1.51668	0.0212
ENST00000379389.4	TSS60	ISG15	chr1:1001137-1014541	control	PininKD	18.5719	57.9486	1.64166	2.02519	0.0074
ENST00000240488.5	TSS90547	MND1	chr4:153344648-153415118	control	PininKD	5.69123	17.674	1.63482	1.56651	0.01355
ENST00000372677.5	TSS124077	BEX2	chrX:103309345-103311046	control	PininKD	5.08267	15.7678	1.63332	1.60637	0.01535
ENST00000373207.1	TSS12083	ADAMTS14	chr10:70672802-70762441	control	PininKD	1.90109	5.88181	1.62943	1.69538	0.00915
ENST00000498139.4	TSS1570	ARTN	chr1:43933319-43937241	control	PininKD	2.45198	7.51826	1.61645	1.47065	0.02735
ENST00000609742.2	TSS13804	RP11-479G22.8	chr10:32887254-32889311	control	PininKD	1.05454	3.23271	1.61613	1.69049	0.0104
ENST00000315274.6	TSS22261	MMP1	chr11:102746967-102843803	control	PininKD	5.89768	17.9107	1.6026	2.1114	0.00125
ENST00000248553.6	TSS106573	HSPB1	chr7:76302543-76304295	control	PininKD	584.013	1772.76	1.60192	2.08149	0.00155
ENST00000366756.3	TSS105184	DLL1	chr6:170282205-170290473	control	PininKD	0.303261	0.918496	1.59871	1.43682	0.03015
ENST00000257836.3	TSS16395	PRRG4	chr11:32829942-32858123	control	PininKD	1.43714	4.34342	1.59563	2.16578	0.00095
ENST00000565283.1	TSS70270	RP11-490M8.1	chr2:36354748-36355114	control	PininKD	3.8367	11.5729	1.59281	1.36712	0.04005
ENST00000261326.5	TSS55967	MOCOS	chr18:36187518-36272157	control	PininKD	1.18078	3.53994	1.58399	1.53604	0.0165
ENST00000352618.6	TSS23180	RAD51AP1	chr12:4538797-4560048	control	PininKD	1.66512	4.97179	1.57813	1.43094	0.03045
ENST00000377325.1	TSS100081	ZNF165	chr6:28078791-28089563	control	PininKD	5.55465	16.4837	1.56927	1.97411	0.0027
ENST00000590828.3	TSS63260	NFKBID	chr19:35887652-35904377	control	PininKD	2.18564	6.46409	1.56439	1.41566	0.04355
ENST00000248041.10	TSS62710	CYP4F11	chr19:15912366-15934867	control	PininKD	1.8283	5.37705	1.55632	1.67156	0.01
ENST00000443754.1	TSS119356	BMS1P10	chr9:63372802-63380011	control	PininKD	1.5346	4.50134	1.5525	1.38063	0.03375
ENST00000270800.1	TSS6555	IL22RA1	chr1:24119770-24143121	control	PininKD	0.509805	1.49493	1.55206	1.34217	0.04425
ENST00000356940.8	TSS11554	RAB18	chr10:27504173-27542237	control	PininKD	3.05208	8.92954	1.54879	1.96052	0.0026
ENST00000309166.5	TSS19897	NRIP3	chr11:8980575-9004049	control	PininKD	3.20056	9.3621	1.54851	2.00214	0.0019
ENST00000621064.1	TSS77320	TRPM2	chr21:44350162-44443081	control	PininKD	6.62156	19.3641	1.54814	1.85193	0.0089
ENST00000369085.5	TSS13010	BAG3	chr10:119651369-119677819	control	PininKD	21.008	61.3363	1.5458	2.44717	0.0001
ENST00000222800.5	TSS109696	ABHD11	chr7:73736093-73738867	control	PininKD	4.32767	12.63	1.54519	1.34638	0.0344
ENST00000316660.6	TSS56295	PMAIP1	chr18:59899947-59904306	control	PininKD	9.87413	28.6939	1.53902	1.92997	0.0032
ENST00000542748.3	TSS40877	SEMA7A	chr15:74409288-74434467	control	PininKD	6.92758	19.9185	1.52368	2.12023	0.00355
ENSG00000173727.9	TSS17464	CMB9-22P13.1	chr11:65455257-65466720	control	PininKD	2.28021	6.50047	1.51138	1.93482	0.0016
ENST00000324460.6	TSS120277	HSPA5	chr9:125234852-125241330	control	PininKD	100.639	286.491	1.5093	2.21822	0.001
ENST00000562057.3	TSS37532	SPINT1	chr15:40835807-40858207	control	PininKD	12.4073	35.2106	1.50482	1.94088	0.00415
ENST00000277632.5	TSS13560	FAM188A	chr10:15778169-15860520	control	PininKD	2.93315	8.27873	1.49696	1.51965	0.02185
ENST00000374622.3	TSS121671	YIPF6	chrX:68498322-68537285	control	PininKD	2.19971	6.19927	1.49479	1.6707	0.0085
ENST00000580887.3	TSS55409	MYL12A	chr18:3247480-3261850	control	PininKD	93.197	261.739	1.48977	1.59542	0.0186
ENST00000587762.1	TSS62545	CTD-3252C9.4	chr19:13834515-13836359	control	PininKD	18.5007	51.783	1.4849	2.40397	0.00015
ENST00000196371.7	TSS97281	OXCT1	chr5:41730064-41872241	control	PininKD	1.81428	5.07815	1.4849	1.72	0.0078
ENST00000612212.2	TSS60539	SEPW1	chr19:47778571-47784686	control	PininKD	38.5842	107.766	1.48182	1.5623	0.0098
ENST00000381323.5	TSS69880	FAM49A	chr2:16549458-16666331	control	PininKD	1.95474	5.42243	1.47197	1.81922	0.0035
ENST00000307407.5	TSS89572	CXCL8	chr4:73740505-73743716	control	PininKD	52.7122	146.069	1.47044	2.05053	0.0015
ENST00000221485.5	TSS64264	SLC17A7	chr19:49429400-49442360	control	PininKD	1.44	3.98744	1.4694	1.68036	0.00975
ENST00000378757.4	TSS11309	OPTN	chr10:12896624-13138308	control	PininKD	9.12842	25.2534	1.46804	1.38517	0.04515
ENST00000326577.6	TSS42089	TNFRSF12A	chr16:3014711-3022383	control	PininKD	101.112	279.167	1.46518	1.84089	0.00505
ENST00000233638.7	TSS66306	TLX2	chr2:74513462-74517147	control	PininKD	0.560376	1.54227	1.46059	1.3658	0.0276
ENST00000249442.8	TSS67987	MTX2	chr2:176269394-176338025	control	PininKD	9.95346	27.3249	1.45694	1.55333	0.01955
ENST00000263735.6	TSS65802	EPCAM	chr2:47345157-47387601	control	PininKD	26.2821	72.0717	1.45535	2.2209	0.0007
ENST00000538610.3	TSS8344	PSMA5	chr1:109399030-109426427	control	PininKD	32.9034	90.228	1.45534	1.95464	0.00425
ENST00000263960.4	TSS68320	COQ10B	chr2:197453422-197475308	control	PininKD	3.44896	9.43686	1.45215	1.36351	0.02695
ENST00000298556.7	TSS122406	HPRT1	chrX:134460152-134520513	control	PininKD	19.1492	52.3503	1.45091	2.03592	0.0022
ENST00000535986.1	TSS23846	SMCO2	chr12:27466809-27502185	control	PininKD	3.85915	10.5301	1.44816	1.25647	0.048
ENST00000263341.4	TSS71800	IL1B	chr2:112829750-112836903	control	PininKD	25.4491	69.3828	1.44696	1.8369	0.0081
ENST00000305786.4	TSS108851	CYCS	chr7:25120090-25125361	control	PininKD	4.6611	12.5629	1.43043	1.79904	0.00605
ENST00000449740.4	TSS115199	IMPA1	chr8:81657960-81686693	control	PininKD	1.98002	5.32517	1.42731	1.25606	0.0497
ENST00000372106.3	TSS122138	NXT2	chrX:109535780-109544690	control	PininKD	1.63537	4.38964	1.42448	1.54225	0.01655
ENST00000312184.5	TSS112767	TMEM70	chr8:73972436-73982783	control	PininKD	2.8967	7.76277	1.42216	1.41838	0.0244
ENST00000375533.5	TSS11579	BAMBI	chr10:28677341-28682939	control	PininKD	2.92529	7.82864	1.42018	1.54649	0.01425
ENST00000351625.8	TSS18287	EED	chr11:86244543-86278813	control	PininKD	3.343	8.9417	1.4194	1.26796	0.0416
ENST00000623474.1	TSS9943	RP4-635A23.6	chr1:185292383-185294372	control	PininKD	1.00928	2.69782	1.41846	1.37391	0.0325
ENST00000229395.5	TSS23827	FGFR1OP2	chr12:26938382-26966650	control	PininKD	4.25612	11.3759	1.41837	1.28252	0.0453
ENST00000277570.7	TSS11283	PROSER2	chr10:11823338-11894700	control	PininKD	7.43353	19.8158	1.41453	1.36089	0.03695
ENST00000274192.5	TSS93642	SRD5A1	chr5:6633342-6669562	control	PininKD	3.97847	10.5489	1.40681	1.78598	0.0076
ENST00000457199.4	TSS22126	CHORDC1	chr11:90201159-90226538	control	PininKD	8.81293	23.2429	1.3991	1.57697	0.0167
ENST00000239223.3	TSS99274	DUSP1	chr5:172758225-172777774	control	PininKD	100.698	265.386	1.39805	1.96224	0.0025
ENST00000399775.2	TSS119069	ENHO	chr9:34521039-34524241	control	PininKD	2.24827	5.90219	1.39243	1.42029	0.02795
ENST00000290155.5	TSS77767	C21orf59	chr21:32576551-32612866	control	PininKD	8.53639	22.336	1.38767	1.32163	0.04625
ENST00000234111.6	TSS69819	ODC1	chr2:10439967-10448504	control	PininKD	10.1703	26.61	1.38761	1.78952	0.00735
ENST00000244050.2	TSS74969	SNAI1	chr20:49982998-49988886	control	PininKD	3.97894	10.4048	1.3868	1.67885	0.0104
ENST00000378714.5	TSS11313	MCM10	chr10:13161553-13211104	control	PininKD	1.59926	4.15705	1.37815	1.23788	0.0412
ENST00000358867.8	TSS18275	TMEM126B	chr11:85628572-85636539	control	PininKD	13.2629	34.4162	1.37569	1.66372	0.0121
ENST00000373358.5	TSS121835	PBDC1	chrX:76172935-76178204	control	PininKD	7.82725	20.247	1.37113	1.82805	0.006
ENST00000291495.5	TSS59211	CILP2	chr19:19538247-19546659	control	PininKD	1.74363	4.49153	1.36511	1.7817	0.005
ENST00000263464.5	TSS18533	BIRC3	chr11:102317449-102339403	control	PininKD	3.82823	9.8313	1.3607	1.66226	0.00875
ENST00000297375.4	TSS108306	EN2	chr7:155458128-155464831	control	PininKD	0.910645	2.33017	1.35548	1.44507	0.02445
ENST00000373709.5	TSS1131	SERINC2	chr1:31409564-31434680	control	PininKD	158.887	406.113	1.35388	1.7166	0.009
ENST00000528157.3	TSS82198	MANF	chr3:51385046-51389397	control	PininKD	56.2813	143.137	1.34667	2.09706	0.00095
ENST00000277746.8	TSS11969	NRBF2	chr10:63133246-63155031	control	PininKD	6.80574	17.2646	1.343	1.74859	0.00935
ENSG00000258602.1	TSS33929	RP11-7F17.7	chr14:76959637-76965802	control	PininKD	4.4339	11.2235	1.33988	2.10983	0.00065
ENST00000311083.7	TSS28748	CSRP2	chr12:76858714-76880352	control	PininKD	18.1326	45.5187	1.32787	1.71132	0.016
ENST00000316495.5	TSS108422	ZFAND2A	chr7:1152070-1165267	control	PininKD	15.8286	39.3848	1.3151	1.36454	0.0451
ENST00000397558.4	TSS26056	CCDC64	chr12:119989868-120094494	control	PininKD	1.90813	4.74255	1.3135	1.33042	0.0358
ENST00000303562.6	TSS33862	FOS	chr14:75278773-75282230	control	PininKD	53.2974	132.081	1.30929	1.51618	0.03245
ENST00000327428.7	TSS71006	BOLA3	chr2:74135397-74147994	control	PininKD	20.9527	51.9064	1.30878	1.61827	0.00805
ENST00000357949.4	TSS63582	SERTAD1	chr19:40421591-40426025	control	PininKD	9.40117	23.194	1.30284	1.93619	0.0027
ENST00000378535.4	TSS28861	KITLG	chr12:88492792-88580851	control	PininKD	1.15977	2.85034	1.2973	1.45563	0.01945
ENST00000407877.5	TSS62924	LPAR2	chr19:19623667-19628930	control	PininKD	5.02049	12.3276	1.29599	1.57407	0.01355
ENST00000216117.8	TSS79110	HMOX1	chr22:35380360-35394214	control	PininKD	113.745	279.051	1.29473	1.59966	0.01765
ENST00000284523.1	TSS5231	WNT3A	chr1:228007050-228061260	control	PininKD	3.37123	8.26993	1.2946	1.66423	0.00815
ENST00000462965.1	TSS9914	ARPC5	chr1:183620845-183635757	control	PininKD	14.288	34.881	1.28764	1.29732	0.0446
ENST00000020945.2	TSS114731	SNAI2	chr8:48917689-48921740	control	PininKD	10.4195	25.4123	1.28624	1.90499	0.00265
ENST00000262990.6	TSS90376	ZNF330	chr4:141220886-141234697	control	PininKD	6.32275	15.4126	1.28549	1.44127	0.04035
ENST00000563192.1	TSS45116	SNHG19	chr16:2154796-2155358	control	PininKD	33.0257	79.9055	1.27471	1.5126	0.01405
ENST00000270221.8	TSS60570	EMP3	chr19:48296456-48330553	control	PininKD	21.6115	51.741	1.25951	1.36783	0.0316
ENST00000264218.5	TSS91817	NMU	chr4:55595228-55636698	control	PininKD	19.3554	46.1523	1.25367	1.66043	0.0086
ENST00000372435.6	TSS122107	PRPS1	chrX:107628423-107651026	control	PininKD	10.4983	25.0237	1.25314	1.89233	0.00355
ENST00000259477.6	TSS118006	ARPC5L	chr9:124862129-124877733	control	PininKD	20.5721	48.9217	1.24978	1.71447	0.0106
ENST00000381571.5	TSS91682	COMMD8	chr4:47450795-47463719	control	PininKD	5.19683	12.3501	1.24882	1.65604	0.0082
ENST00000286713.4	TSS120185	STOM	chr9:121338987-121370304	control	PininKD	4.19903	9.97033	1.24759	1.47272	0.0155
ENST00000284984.5	TSS77658	ADAMTS1	chr21:26835746-26845409	control	PininKD	3.30939	7.84398	1.24502	1.58742	0.0105
ENST00000301488.5	TSS21442	CDK2AP2	chr11:67506496-67508649	control	PininKD	40.3878	95.715	1.24483	1.72871	0.0079
ENST00000216968.4	TSS74543	PROCR	chr20:35172072-35177362	control	PininKD	3.76635	8.91558	1.24316	1.4766	0.01755
ENST00000569087.2	TSS74463	RP5-1085F17.3	chr20:32856620-32858751	control	PininKD	1.41374	3.33773	1.23935	1.3243	0.0386
ENST00000368223.3	TSS9315	NES	chr1:156668762-156677397	control	PininKD	1.06966	2.52519	1.23924	1.55794	0.0103
ENST00000376087.4	TSS13688	ANKRD26	chr10:26991913-27100498	control	PininKD	2.80457	6.58015	1.23034	1.62197	0.01405
ENST00000369713.7	TSS12799	GSTO1	chr10:104235355-104267459	control	PininKD	60.6819	142.086	1.22743	2.06991	0.00075
ENST00000401533.4	TSS65291	GAREML	chr2:26173090-26189663	control	PininKD	0.826416	1.93246	1.22549	1.28614	0.04175
ENST00000359595.5	TSS41325	HAPLN3	chr15:88877287-88895626	control	PininKD	3.27177	7.64957	1.22531	1.42097	0.02255
ENST00000264712.5	TSS70054	KIF3C	chr2:25926595-25982749	control	PininKD	5.0344	11.7655	1.22467	1.50558	0.01465
ENST00000357360.4	TSS124819	LAGE3	chrX:154477031-154479257	control	PininKD	31.6552	73.8651	1.22245	1.72378	0.0055
ENST00000619432.1	TSS50207	RP11-670E13.6	chr17:56914185-56914533	control	PininKD	19.4777	45.4325	1.2219	1.35039	0.03035
ENST00000259470.5	TSS119817	CTSV	chr9:97029678-97039643	control	PininKD	5.4567	12.7142	1.22033	1.61562	0.0102
ENST00000395284.5	TSS11951	CDK1	chr10:60778330-60794852	control	PininKD	24.4277	56.8634	1.21899	2.01845	0.00135
ENST00000304952.8	TSS5693	HES4	chr1:998961-1000172	control	PininKD	21.4224	49.8309	1.21792	1.47864	0.01865
ENST00000215631.6	TSS58023	GADD45B	chr19:2476121-2478259	control	PininKD	71.6363	165.886	1.21143	1.79759	0.00685
ENST00000300145.3	TSS24885	XRCC6BP1	chr12:57941540-57957269	control	PininKD	4.70177	10.8682	1.20883	1.34882	0.0318
ENST00000340093.5	TSS63803	PLAUR	chr19:43646094-43670547	control	PininKD	16.2336	37.3328	1.20146	1.50023	0.0156
ENST00000286091.6	TSS111080	PDIA4	chr7:149003061-149028641	control	PininKD	59.6721	136.462	1.19337	1.96198	0.00175
ENST00000608651.1	TSS31184	GAS6-AS2	chr13:113864167-113866833	control	PininKD	1.88341	4.30353	1.19217	1.30688	0.037
ENST00000297598.4	TSS113000	PDP1	chr8:93857806-93926066	control	PininKD	5.29191	12.0848	1.19133	1.38774	0.0252
ENST00000419348.4	TSS16261	HTATIP2	chr11:20363684-20383783	control	PininKD	15.9393	36.3886	1.1909	1.65069	0.0103
ENST00000520944.3	TSS114969	SNHG6	chr8:66870748-66926398	control	PininKD	32.9529	74.8845	1.18426	1.46009	0.02205
ENST00000216127.4	TSS79120	RASD2	chr22:35540867-35554001	control	PininKD	4.06318	9.22124	1.18235	1.55431	0.0158
ENST00000495461.3	TSS86017	SELK	chr3:53884409-53891988	control	PininKD	17.3877	39.433	1.18134	1.47975	0.0295
ENST00000367577.6	TSS4355	IER5	chr1:181088711-181092899	control	PininKD	12.0645	27.3369	1.18008	1.90292	0.00325
ENST00000258169.6	TSS47445	MPHOSPH6	chr16:82147797-82170226	control	PininKD	10.8652	24.5953	1.17867	1.4196	0.03785
ENST00000377960.6	TSS116902	GLIPR2	chr9:36136535-36163913	control	PininKD	6.17985	13.9086	1.17033	1.4283	0.02085
ENST00000369816.4	TSS103905	ELOVL4	chr6:79914811-79947580	control	PininKD	1.78785	4.01556	1.16737	1.3378	0.03505
ENST00000361575.3	TSS124236	RPL39	chrX:119786503-119791643	control	PininKD	107.494	240.635	1.16259	1.82641	0.0033
ENST00000446198.3	TSS110785	PODXL	chr7:131500261-131558217	control	PininKD	45.336	100.722	1.15164	1.43989	0.01685
ENST00000318121.5	TSS6968	CLSPN	chr1:35720217-35769967	control	PininKD	6.53625	14.4871	1.14823	1.44452	0.01865
ENST00000378827.4	TSS74117	BMP2	chr20:6767663-6780280	control	PininKD	2.37292	5.25008	1.14568	1.57852	0.01015
ENST00000498907.2	TSS63152	CEBPA	chr19:33299933-33302564	control	PininKD	3.64398	8.03533	1.14084	1.41868	0.02385
ENST00000436909.5	TSS43441	PAPD5	chr16:50152917-50235310	control	PininKD	4.45885	9.81383	1.13815	1.3232	0.04505
ENST00000252816.8	TSS62833	LSM4	chr19:18306229-18323274	control	PininKD	78.8659	173.427	1.13686	1.6634	0.0067
ENST00000258648.4	TSS31726	MED4	chr13:48053322-48095131	control	PininKD	5.94457	13.0428	1.13361	1.22272	0.0438
ENST00000395761.3	TSS89578	CXCL1	chr4:73869392-73871242	control	PininKD	53.5322	117.439	1.13343	1.5877	0.01405
ENST00000481445.1	TSS121846	COX7B	chrX:77899437-77907373	control	PininKD	8.56999	18.765	1.13068	1.2934	0.0396
ENST00000368809.1	TSS8977	S100A10	chr1:151982914-151994390	control	PininKD	141.654	309.158	1.12597	1.56422	0.0099
ENST00000251074.3	TSS29138	NUP37	chr12:102063354-102120124	control	PininKD	13.9599	30.2757	1.11687	1.51148	0.016
ENST00000451311.4	TSS120936	TMSB4X	chrX:12975107-12977227	control	PininKD	713.029	1545.82	1.11634	1.72512	0.0055
ENST00000370372.4	TSS14887	BLOC1S2	chr10:100273279-100286712	control	PininKD	5.26844	11.3967	1.11317	1.34539	0.03095
ENST00000248071.5	TSS58922	KLF2	chr19:16324816-16327874	control	PininKD	5.80665	12.5334	1.11001	1.36473	0.0296
ENST00000371437.4	TSS122258	NDUFA1	chrX:119870474-119876662	control	PininKD	65.8668	141.535	1.10353	1.70124	0.00575
ENST00000379270.4	TSS121069	SAT1	chrX:23783157-23786226	control	PininKD	82.8527	176.918	1.09446	1.34574	0.0372
ENST00000361564.6	TSS90045	OSTC	chr4:108650583-108667820	control	PininKD	25.4896	54.3892	1.09341	1.75897	0.00465
ENST00000200453.5	TSS60605	PPP1R15A	chr19:48872391-48876057	control	PininKD	51.177	109.106	1.09217	1.57529	0.0101
ENST00000338366.5	TSS8327	TAF13	chr1:109062485-109076002	control	PininKD	5.12866	10.6765	1.05779	1.22413	0.04605
ENST00000312579.3	TSS17548	CCDC85B	chr11:65890111-65891635	control	PininKD	109.435	227.588	1.05635	1.71438	0.004
ENST00000523916.3	TSS93417	CASP3	chr4:184627695-184649509	control	PininKD	4.97842	10.3413	1.05466	1.28103	0.04
ENST00000374024.3	TSS1032	GPR3	chr1:27392643-27395814	control	PininKD	3.88491	8.05495	1.05199	1.39819	0.02405
ENST00000372661.3	TSS122031	WBP5	chrX:103356444-103358469	control	PininKD	29.0628	60.0805	1.04772	1.59874	0.0091
ENST00000372638.3	TSS7150	CITED4	chr1:40861050-40862366	control	PininKD	45.1284	93.2857	1.04762	1.69352	0.00635
ENST00000286428.5	TSS122842	VBP1	chrX:155197006-155239817	control	PininKD	11.357	23.4575	1.04646	1.59156	0.01135
ENST00000344147.7	TSS1128	ZCCHC17	chr1:31296981-31364953	control	PininKD	25.9436	53.5641	1.04589	1.31497	0.0351
ENST00000343788.8	TSS30625	SUGT1	chr13:52652708-52700909	control	PininKD	16.8238	34.5678	1.03892	1.23031	0.0491
ENST00000348367.6	TSS15083	GPAM	chr10:112149863-112215377	control	PininKD	2.2937	4.71116	1.03841	1.49814	0.01395
ENST00000331569.5	TSS112142	ZNF703	chr8:37695750-37700021	control	PininKD	6.89138	14.0788	1.03066	1.62798	0.00985
ENST00000522965.1	TSS112925	RIPK2	chr8:89757746-89791063	control	PininKD	8.62265	17.5871	1.02831	1.22719	0.0491
ENST00000372833.5	TSS12166	CHCHD1	chr10:73782046-73783652	control	PininKD	23.3704	47.603	1.02637	1.52113	0.01395
ENST00000367439.5	TSS10007	GLRX2	chr1:193096467-193106114	control	PininKD	10.3979	21.1655	1.02542	1.27231	0.04245
ENST00000377818.3	TSS31926	MZT1	chr13:72708356-72727687	control	PininKD	4.76041	9.63197	1.01675	1.40416	0.02285
ENST00000612155.1	TSS106572	SRRM3	chr7:76201899-76287288	control	PininKD	8.91731	18.0403	1.01654	1.44277	0.0232
ENST00000372524.4	TSS14485	ZNF503	chr10:75269818-75411842	control	PininKD	3.72594	7.52472	1.01403	1.38919	0.02785
ENST00000355897.7	TSS84003	GPR160	chr3:170037928-170085403	control	PininKD	6.60752	13.2799	1.00706	1.28256	0.04025
ENST00000379607.7	TSS123154	EIF1AX	chrX:20124517-20141844	control	PininKD	6.9866	14.0191	1.00473	1.59382	0.0096
ENST00000297316.4	TSS112488	SOX17	chr8:54457934-54460888	control	PininKD	17.1106	34.2915	1.00296	1.70281	0.00585
ENST00000260118.6	TSS114919	GGH	chr8:63015078-63039171	control	PininKD	26.1436	52.3702	1.00229	1.57467	0.0109
ENSG00000259033.1	TSS33680	RP11-718G2.5	chr14:70275295-70291859	control	PininKD	0.535452	1.06817	0.996311	1.31768	0.04225
ENST00000270458.2	TSS61064	CACNG8	chr19:53963039-53990215	control	PininKD	0.761265	1.5184	0.99608	1.23526	0.0474
ENST00000321331.9	TSS85411	HIGD1A	chr3:42692662-42804531	control	PininKD	27.6203	55.0599	0.995272	1.56591	0.0112
ENST00000243997.5	TSS76491	ATP5E	chr20:59019253-59032382	control	PininKD	17.3385	34.5275	0.993762	1.51203	0.0129
ENST00000382723.4	TSS88671	MSX1	chr4:4859665-4863936	control	PininKD	9.8844	19.6491	0.991238	1.45844	0.02025
ENST00000223864.4	TSS118745	PLGRKT	chr9:5357972-5437878	control	PininKD	10.1503	20.0733	0.983755	1.272	0.04235
ENST00000339020.5	TSS97504	SMIM15	chr5:61157708-61264929	control	PininKD	8.86317	17.4717	0.979128	1.28537	0.04005
ENST00000371317.7	TSS122270	MCTS1	chrX:120594009-120621074	control	PininKD	18.5945	36.6019	0.977039	1.41795	0.0246
ENST00000383686.2	TSS86591	RP11-553A10.1	chr3:110888383-110893476	control	PininKD	3.25195	6.38715	0.973866	1.28564	0.03635
ENST00000314355.6	TSS117415	CKS2	chr9:89311197-89316703	control	PininKD	200.4	392.338	0.969215	1.60189	0.00945
ENST00000245185.5	TSS43602	MT2A	chr16:56608198-56609497	control	PininKD	226.155	442.709	0.969044	1.21583	0.0467
ENST00000216115.2	TSS79440	BIK	chr22:43110747-43129712	control	PininKD	10.969	21.417	0.965326	1.2691	0.03925
ENST00000316448.7	TSS58725	CALR	chr19:12938577-12944489	control	PininKD	366.877	710.175	0.95288	1.28404	0.0382
ENST00000380668.7	TSS120929	PRPS2	chrX:12791354-12824222	control	PininKD	8.83823	17.0568	0.948518	1.3997	0.02595
ENST00000373910.6	TSS11929	UBE2D1	chr10:58334974-58370753	control	PininKD	5.95526	11.4927	0.948477	1.37963	0.02665
ENST00000491736.1	TSS90897	SLC25A4	chr4:185143240-185150382	control	PininKD	10.673	20.5318	0.943891	1.31126	0.03255
ENST00000225525.3	TSS51684	TAX1BP3	chr17:3662895-3696404	control	PininKD	37.4887	71.9076	0.939688	1.32937	0.0283
ENST00000309922.6	TSS82769	TRMT10C	chr3:101561861-101566446	control	PininKD	10.2552	19.658	0.938764	1.40935	0.0241
ENST00000211314.4	TSS100977	TMEM14A	chr6:52671108-52686588	control	PininKD	17.021	32.5884	0.937045	1.35403	0.0302
ENST00000296417.5	TSS92402	H2AFZ	chr4:99948085-100215505	control	PininKD	104.955	200.905	0.936749	1.4835	0.0147
ENST00000379143.7	TSS75515	PCNA	chr20:5114952-5126626	control	PininKD	53.885	102.668	0.930029	1.58106	0.0115
ENST00000250916.5	TSS61632	KLF16	chr19:1852381-1863568	control	PininKD	14.6956	27.9267	0.926263	1.40195	0.02995
ENST00000339276.5	TSS1000	SFN	chr1:26863137-26864457	control	PininKD	62.4802	118.128	0.918878	1.50437	0.01715
ENST00000229329.4	TSS23762	CMAS	chr12:22046173-22437041	control	PininKD	5.77035	10.8953	0.916978	1.22057	0.0436
ENST00000283646.4	TSS66534	RPIA	chr2:88691643-88750935	control	PininKD	10.3296	19.4772	0.915009	1.35097	0.03195
ENST00000367034.4	TSS102212	MRPL18	chr6:159789811-159798436	control	PininKD	46.1105	86.7035	0.910994	1.40474	0.0237
ENST00000560400.1	TSS53388	RP11-156E6.1	chr17:41848517-41851447	control	PininKD	4.52085	8.4702	0.905802	1.32063	0.0252
ENST00000329967.8	TSS34656	SIVA1	chr14:104753099-104768494	control	PininKD	56.8372	105.809	0.896551	1.34283	0.03505
ENST00000263382.5	TSS62582	ASF1B	chr19:14119105-14136956	control	PininKD	20.8161	38.7087	0.894962	1.43314	0.0176
ENST00000216225.8	TSS79359	RBX1	chr22:40951346-40973309	control	PininKD	21.6895	40.2475	0.891899	1.3235	0.0296
ENST00000223641.4	TSS117638	SEC61B	chr9:99222063-99230615	control	PininKD	74.8719	138.892	0.89147	1.36571	0.0249
ENST00000586895.3	TSS58462	UBL5	chr19:9827891-9830115	control	PininKD	238.999	443.1	0.89063	1.41218	0.0205
ENST00000295760.9	TSS81313	FBLN2	chr3:13549130-13638422	control	PininKD	5.77481	10.6972	0.889386	1.24519	0.0467
ENST00000595265.1	TSS87891	RP11-145M9.4	chr3:179396088-179399191	control	PininKD	6.3098	11.65	0.884667	1.27537	0.03725
ENST00000618907.2	TSS12346	GHITM	chr10:84138419-84153555	control	PininKD	40.8577	75.3558	0.883112	1.53391	0.01245
ENST00000317881.8	TSS122249	SLC25A5	chrX:119466033-119471319	control	PininKD	108.62	199.704	0.878571	1.52245	0.01155
ENST00000256644.6	TSS8376	LAMTOR5	chr1:110362847-110432360	control	PininKD	79.3368	144.94	0.869397	1.25241	0.04415
ENST00000263559.8	TSS12041	VPS26A	chr10:69123511-69172861	control	PininKD	22.015	40.182	0.86806	1.36511	0.02775
ENST00000260102.6	TSS112482	MRPL15	chr8:54135209-54147901	control	PininKD	25.6439	46.8023	0.867965	1.28989	0.0343
ENST00000311922.3	TSS113442	TRIB1	chr8:125430320-125438405	control	PininKD	14.8238	26.9274	0.861153	1.33756	0.03035
ENST00000361131.4	TSS102045	PPP1R14C	chr6:150143075-150250357	control	PininKD	9.07625	16.4461	0.857576	1.24333	0.045
ENST00000371222.3	TSS7664	JUN	chr1:58780787-58784327	control	PininKD	114.196	206.875	0.857241	1.21496	0.0468
ENST00000296861.2	TSS103583	TNFRSF21	chr6:47231531-47309905	control	PininKD	26.4281	47.579	0.848253	1.4655	0.0163
ENST00000243346.7	TSS72249	NMI	chr2:151270464-151290057	control	PininKD	9.31053	16.7471	0.846978	1.23969	0.0474
ENST00000303436.8	TSS86080	ARF4	chr3:57571362-57600927	control	PininKD	64.2914	115.263	0.842237	1.26327	0.0386
ENST00000233468.4	TSS69971	SF3B6	chr2:24067583-24076443	control	PininKD	61.7559	110.496	0.839342	1.43742	0.0171
ENST00000373232.5	TSS14319	PPA1	chr10:70202829-70233911	control	PininKD	53.2615	95.2706	0.838937	1.44216	0.0175
ENST00000369541.3	TSS8516	BCAS2	chr1:114567556-114581639	control	PininKD	19.1854	34.2304	0.835265	1.25601	0.03695
ENST00000298510.3	TSS15191	PRDX3	chr10:119167702-119178833	control	PininKD	44.1637	78.5835	0.831364	1.45574	0.0186
ENST00000336180.4	TSS106456	LIMK1	chr7:74082932-74122525	control	PininKD	43.7944	77.5293	0.823996	1.37257	0.024
ENST00000253047.6	TSS64058	TMEM160	chr19:47045906-47048630	control	PininKD	34.9323	61.6013	0.8184	1.23786	0.04355
ENST00000225174.5	TSS12285	PPIF	chr10:79347468-79355337	control	PininKD	23.249	40.7707	0.810363	1.24537	0.04725
ENST00000474024.3	TSS74219	DSTN	chr20:17569862-17609919	control	PininKD	77.2934	135.352	0.808294	1.28775	0.03435
ENST00000607778.1	TSS102176	GTF2H5	chr6:158168351-158199344	control	PininKD	3.51711	6.11524	0.798018	1.27042	0.0431
ENST00000379341.6	TSS121064	PRDX4	chrX:23664261-23686399	control	PininKD	61.7643	107.045	0.793372	1.28308	0.03595
ENST00000380842.4	TSS30284	POMP	chr13:28659103-28678925	control	PininKD	53.7244	92.8953	0.790029	1.3668	0.0248
ENST00000371558.4	TSS122253	UBE2A	chrX:119574537-119584418	control	PininKD	32.8167	56.6823	0.788469	1.3027	0.03475
ENST00000296048.8	TSS83674	GYG1	chr3:148991340-149027632	control	PininKD	13.6901	23.5435	0.782193	1.21166	0.0448
ENST00000258662.2	TSS30518	NUDT15	chr13:48037566-48047222	control	PininKD	13.574	23.3015	0.779575	1.24861	0.04265
ENST00000378720.5	TSS31707	ESD	chr13:46771255-46797232	control	PininKD	55.6431	95.021	0.772044	1.21641	0.04525
ENST00000263864.7	TSS66432	VAMP8	chr2:85561561-85582031	control	PininKD	45.0067	76.4742	0.764834	1.21248	0.04655
ENST00000607357.1	TSS73802	MYEOV2	chr2:240126562-240136807	control	PininKD	83.452	141.734	0.764168	1.2052	0.04545
ENST00000264703.3	TSS70160	FNDC4	chr2:27491882-27495245	control	PininKD	14.3108	24.2309	0.759738	1.18856	0.04975
ENST00000204961.4	TSS121680	EFNB1	chrX:68828996-68842147	control	PininKD	27.1811	45.9326	0.756913	1.32729	0.0299
ENST00000272227.5	TSS69825	PDIA6	chr2:10721648-10837977	control	PininKD	107.304	180.34	0.749015	1.26689	0.03945
ENST00000321617.5	TSS54734	CASKIN2	chr17:75500260-75515583	control	PininKD	13.2054	8.04855	-0.714329	-1.22661	0.0434
ENST00000352645.4	TSS79367	ZC3H7B	chr22:41301521-41360147	control	PininKD	34.2154	20.702	-0.724877	-1.19199	0.0497
ENST00000333039.2	TSS80670	NPTXR	chr22:38818451-38843982	control	PininKD	31.219	18.7618	-0.734621	-1.23368	0.0453
ENST00000297689.3	TSS119681	NFIL3	chr9:91409044-91423862	control	PininKD	30.0425	18.0367	-0.736072	-1.19363	0.0495
ENST00000375123.4	TSS117611	FOXE1	chr9:97853253-97856715	control	PininKD	15.6983	9.36019	-0.746003	-1.23469	0.0443
ENST00000565493.1	TSS76060	LINC00657	chr20:36045621-36050960	control	PininKD	54.5386	31.7714	-0.779548	-1.28823	0.02905
ENST00000381482.5	TSS73991	STK35	chr20:2101610-2177038	control	PininKD	11.3424	6.59713	-0.781817	-1.25706	0.03965
ENST00000378536.4	TSS184	SKI	chr1:2228694-2310119	control	PininKD	25.2633	14.6449	-0.786651	-1.2691	0.0365
ENST00000327492.3	TSS80729	TOB2	chr22:41433491-41447023	control	PininKD	23.6869	13.676	-0.792443	-1.28852	0.03755
ENST00000322213.6	TSS123586	SMC1A	chrX:53374148-53431120	control	PininKD	19.1294	11.0417	-0.792827	-1.23488	0.04305
ENST00000619039.2	TSS53138	PIP4K2B	chr17:38765688-38800126	control	PininKD	24.3903	14.061	-0.794608	-1.3163	0.03235
ENST00000372491.3	TSS120447	IER5L	chr9:129175551-129210548	control	PininKD	121.647	69.2181	-0.813481	-1.3565	0.02525
ENST00000241052.4	TSS16444	CAT	chr11:34438924-34472062	control	PininKD	39.4288	22.3288	-0.820345	-1.36565	0.02565
ENST00000361813.5	TSS9267	SMG5	chr1:156249223-156282825	control	PininKD	25.6271	14.4702	-0.824591	-1.34579	0.02985
ENST00000339394.6	TSS6757	SDC3	chr1:30869466-30908761	control	PininKD	43.0444	24.277	-0.826234	-1.35397	0.02595
ENST00000336812.4	TSS91455	DHX15	chr4:24517440-24584550	control	PininKD	38.0696	21.4276	-0.829169	-1.23803	0.0447
ENST00000312841.9	TSS114236	HR	chr8:22114414-22133384	control	PininKD	20.1076	11.2603	-0.8365	-1.27789	0.0357
ENST00000341255.3	TSS80835	LDOC1L	chr22:44492571-44498298	control	PininKD	11.1867	6.22665	-0.845261	-1.40613	0.02305
ENST00000361246.4	TSS36673	CDC42BPB	chr14:102922655-103057462	control	PininKD	73.1811	40.7217	-0.845671	-1.28634	0.0351
ENST00000294383.6	TSS7613	USP24	chr1:55066358-55215113	control	PininKD	11.5369	6.40857	-0.848178	-1.28561	0.04115
ENST00000360270.6	TSS121648	MSN	chrX:65588376-65741931	control	PininKD	150.927	83.4637	-0.854626	-1.35442	0.02755
ENST00000491143.2	TSS56203	ONECUT2	chr18:57435684-57491297	control	PininKD	1.98533	1.09571	-0.857515	-1.24141	0.0462
ENST00000199448.6	TSS105945	EPDR1	chr7:37683795-38025695	control	PininKD	18.0843	9.95812	-0.860788	-1.32472	0.0282
ENST00000174618.4	TSS51615	MNT	chr17:2384059-2401118	control	PininKD	6.14655	3.38363	-0.861208	-1.20423	0.04945
ENST00000538427.3	TSS102014	TAB2	chr6:149217925-149411613	control	PininKD	25.8719	14.194	-0.8661	-1.36373	0.02875
ENST00000395699.3	TSS109271	PURB	chr7:44876292-44886393	control	PininKD	11.5406	6.31696	-0.869414	-1.46914	0.0177
ENST00000182527.3	TSS103625	TRAM2	chr6:52497401-52576915	control	PininKD	10.3413	5.65016	-0.872053	-1.41448	0.02185
ENST00000314425.7	TSS123767	ZMYM3	chrX:71239623-71255146	control	PininKD	21.663	11.829	-0.872904	-1.46486	0.01785
ENST00000260818.8	TSS83369	DNAJC13	chr3:132417525-132539032	control	PininKD	9.4603	5.16465	-0.873216	-1.35983	0.02835
ENST00000291592.5	TSS77324	LRRC3	chr21:44455485-44462196	control	PininKD	3.963	2.14376	-0.886447	-1.29554	0.0353
ENST00000344423.7	TSS114386	ZNF395	chr8:28345584-28490318	control	PininKD	53.6373	28.9478	-0.889783	-1.40473	0.0214
ENST00000356025.5	TSS73987	SIRPA	chr20:1888127-1940592	control	PininKD	10.3936	5.60289	-0.891447	-1.30064	0.03615
ENST00000196061.4	TSS481	PLOD1	chr1:11934204-11975538	control	PininKD	201.139	108.385	-0.892029	-1.44292	0.01945
ENST00000368489.3	TSS3506	ATP8B2	chr1:154325552-154351307	control	PininKD	8.31493	4.46766	-0.896186	-1.30565	0.03445
ENST00000310974.6	TSS109036	DPY19L1	chr7:34928875-35038271	control	PininKD	14.5745	7.79381	-0.903051	-1.40057	0.02205
ENST00000261590.10	TSS55867	DSG2	chr18:31498042-31556911	control	PininKD	57.8007	30.7878	-0.908729	-1.45434	0.0189
ENST00000563281.1	TSS82201	RBM15B	chr3:51391267-51500002	control	PininKD	29.14	15.4875	-0.911898	-1.29338	0.03635
ENST00000611551.1	TSS52571	NATD1	chr17:21238869-21253410	control	PininKD	5.00599	2.65159	-0.916802	-1.34518	0.02865
ENST00000394341.2	TSS58303	ZNF358	chr19:7476874-7521026	control	PininKD	93.699	49.4266	-0.922747	-1.4177	0.02385
ENST00000332830.6	TSS52740	PHF12	chr17:28905249-29057220	control	PininKD	14.7846	7.78667	-0.925017	-1.21779	0.04565
ENST00000610579.2	TSS39069	FURIN	chr15:90868591-90883458	control	PininKD	44.6669	23.5	-0.926544	-1.58814	0.00965
ENST00000610888.2	TSS120544	MED22	chr9:133338322-133348131	control	PininKD	10.3154	5.41161	-0.930671	-1.27878	0.04125
ENSG00000205485.11	TSS106601	AC004980.7	chr7:76549359-76627982	control	PininKD	2.07492	1.08653	-0.933324	-1.38486	0.02685
ENST00000246024.4	TSS75551	TMX4	chr20:7977347-8043512	control	PininKD	7.02511	3.67806	-0.933578	-1.35631	0.03005
ENST00000341184.6	TSS79301	MGAT3	chr22:39457343-39492194	control	PininKD	6.18811	3.23773	-0.934516	-1.21334	0.04835
ENST00000259526.3	TSS113339	NOV	chr8:119416305-119462350	control	PininKD	13.5518	7.05733	-0.941291	-1.37638	0.02545
ENST00000378078.4	TSS116881	RGP1	chr9:35749286-35758575	control	PininKD	18.2246	9.47372	-0.943885	-1.54524	0.0125
ENST00000321867.5	TSS26443	ULK1	chr12:131894650-131923167	control	PininKD	14.046	7.27993	-0.94816	-1.49885	0.0166
ENST00000310380.8	TSS88229	XXYLT1	chr3:195068278-195271167	control	PininKD	19.6919	10.1835	-0.951363	-1.38488	0.0228
ENST00000408965.3	TSS114707	CEBPD	chr8:47736908-47739086	control	PininKD	135.37	69.8442	-0.954698	-1.52229	0.01215
ENST00000361981.5	TSS124736	L1CAM	chrX:153861513-153944691	control	PininKD	169.457	87.2692	-0.957372	-1.22248	0.04835
ENST00000162749.4	TSS26685	TNFRSF1A	chr12:6328756-6342114	control	PininKD	69.6121	35.8252	-0.958364	-1.29471	0.0391
ENST00000330258.3	TSS123681	AMER1	chrX:64185116-64205744	control	PininKD	1.63321	0.838013	-0.962666	-1.22238	0.04635
ENST00000342665.3	TSS73943	SOX12	chr20:320312-359660	control	PininKD	38.461	19.6792	-0.966723	-1.53165	0.01255
ENST00000268616.6	TSS47565	ZCCHC14	chr16:87406245-87492045	control	PininKD	8.70504	4.45006	-0.968026	-1.37934	0.02325
ENST00000436459.2	TSS118394	EEF1A1P5	chr9:133019485-133020874	control	PininKD	8.75891	4.47177	-0.969904	-1.23371	0.0451
ENST00000380599.6	TSS51992	ZBTB4	chr17:7459365-7484263	control	PininKD	21.1935	10.8019	-0.972336	-1.58114	0.0094
ENST00000285873.7	TSS99071	GEMIN5	chr5:154887415-154938209	control	PininKD	5.20935	2.65003	-0.975095	-1.35378	0.03205
ENST00000449283.1	TSS122506	SPANXB2	chrX:141002590-141003706	control	PininKD	293.51	148.201	-0.98586	-1.47264	0.0157
ENST00000393387.3	TSS101074	PHF3	chr6:63635819-65707225	control	PininKD	15.8068	7.93391	-0.994445	-1.43582	0.01905
ENST00000256646.4	TSS8625	NOTCH2	chr1:119911552-120069626	control	PininKD	13.2321	6.63886	-0.995031	-1.486	0.01905
ENST00000308775.4	TSS82084	DAG1	chr3:49468702-49535618	control	PininKD	44.273	22.2038	-0.995622	-1.59984	0.0096
ENST00000300648.6	TSS29604	GCN1L1	chr12:120127202-120194710	control	PininKD	18.5675	9.30388	-0.996875	-1.6041	0.0094
ENST00000420353.4	TSS28065	ATF7	chr12:53506687-53626410	control	PininKD	9.86424	4.93071	-1.00041	-1.32606	0.03195
ENST00000335508.8	TSS72981	SF3B1	chr2:197389783-197435091	control	PininKD	26.8632	13.4237	-1.00085	-1.42365	0.0252
ENST00000324453.10	TSS105789	MTURN	chr7:30134809-30162762	control	PininKD	4.1015	2.0467	-1.00285	-1.32637	0.03265
ENST00000234739.5	TSS3138	BCL9	chr1:147541411-147626216	control	PininKD	4.66514	2.32688	-1.00352	-1.33449	0.0339
ENST00000396137.4	TSS94659	JMY	chr5:79236188-79327215	control	PininKD	7.54579	3.76361	-1.00355	-1.5854	0.0106
ENST00000473989.5	TSS107818	UBN2	chr7:139230355-139308236	control	PininKD	2.80646	1.39878	-1.00458	-1.32976	0.0344
ENST00000263265.8	TSS64213	PLEKHA4	chr19:48837096-48868632	control	PininKD	11.9018	5.93029	-1.00501	-1.35204	0.03095
ENST00000356654.6	TSS23353	ATN1	chr12:6924462-6942321	control	PininKD	46.5212	23.1502	-1.00686	-1.56221	0.0134
ENST00000264033.4	TSS18997	CBL	chr11:119206041-119308149	control	PininKD	9.28144	4.60704	-1.01051	-1.45104	0.0241
ENST00000267116.7	TSS28234	ANKRD52	chr12:56230048-56258391	control	PininKD	17.4607	8.64974	-1.01338	-1.6787	0.00765
ENST00000377474.3	TSS31958	KCTD12	chr13:76880165-76886400	control	PininKD	4.0437	1.99589	-1.01864	-1.43242	0.01865
ENST00000329759.5	TSS84566	FAM43A	chr3:194686543-194689037	control	PininKD	8.84306	4.36179	-1.01963	-1.37132	0.0254
ENST00000226091.2	TSS48187	EFNB3	chr17:7705201-7711378	control	PininKD	5.10176	2.51197	-1.02217	-1.33299	0.03525
ENSG00000223768.1	TSS77362	LINC00205	chr21:45293284-45297354	control	PininKD	4.88633	2.38931	-1.03216	-1.35955	0.0347
ENST00000261637.4	TSS25556	UTP20	chr12:101280108-101386616	control	PininKD	4.25986	2.0786	-1.03519	-1.29888	0.0437
ENST00000309422.4	TSS17315	VEGFB	chr11:64234537-64238793	control	PininKD	80.6187	39.3258	-1.03564	-1.31626	0.03285
ENST00000256637.6	TSS8338	SORT1	chr1:109309567-109397951	control	PininKD	14.903	7.24178	-1.04119	-1.46002	0.0241
ENST00000345146.4	TSS73213	IDH1	chr2:208236226-208266074	control	PininKD	19.5795	9.51083	-1.0417	-1.3148	0.0323
ENST00000420283.2	TSS104375	TSPYL4	chr6:116249960-116254140	control	PininKD	4.34182	2.10535	-1.04424	-1.42376	0.0193
ENST00000310430.8	TSS111464	TNKS	chr8:9555143-9782346	control	PininKD	8.27015	4.00163	-1.04733	-1.27476	0.04825
ENST00000534099.3	TSS15958	TUB	chr11:8019243-8169055	control	PininKD	2.14694	1.03725	-1.04951	-1.3051	0.0316
ENST00000311601.5	TSS99266	SH3PXD2B	chr5:172325180-172454523	control	PininKD	4.52374	2.17782	-1.05463	-1.3768	0.03015
ENST00000447966.4	TSS24273	ASIC1	chr12:50057547-50083611	control	PininKD	8.00619	3.84641	-1.05761	-1.46161	0.02185
ENST00000276440.9	TSS111888	DOCK5	chr8:25184722-25418082	control	PininKD	5.74108	2.75347	-1.06007	-1.23828	0.0493
ENST00000252804.6	TSS69658	PXDN	chr2:1631886-1744852	control	PininKD	10.6498	5.09845	-1.0627	-1.67204	0.00695
ENST00000305135.7	TSS84230	YEATS2	chr3:183697817-183812625	control	PininKD	16.4163	7.81441	-1.07092	-1.39344	0.0293
ENST00000318833.3	TSS47972	ZFP3	chr17:5078247-5096374	control	PininKD	2.24035	1.06636	-1.07103	-1.2934	0.03605
ENST00000262384.3	TSS46510	N4BP1	chr16:48538725-48620148	control	PininKD	5.73165	2.72724	-1.07151	-1.2985	0.03975
ENST00000262519.10	TSS43144	SETD1A	chr16:30957293-30989152	control	PininKD	12.0443	5.70966	-1.07688	-1.63986	0.01085
ENST00000326648.4	TSS38192	ZNF609	chr15:64460741-64686068	control	PininKD	19.8148	9.39146	-1.07716	-1.3033	0.03955
ENST00000263257.5	TSS63981	NOVA2	chr19:45933733-45973546	control	PininKD	5.05165	2.39321	-1.07781	-1.54182	0.0163
ENST00000225719.6	TSS48965	CPD	chr17:30378904-30469989	control	PininKD	21.4611	10.133	-1.08267	-1.43857	0.0184
ENST00000261978.6	TSS36072	LTBP2	chr14:74498169-74612378	control	PininKD	2.25143	1.0603	-1.08636	-1.39583	0.0283
ENST00000259154.6	TSS5031	KCTD3	chr1:215567391-215621807	control	PininKD	10.1674	4.78406	-1.08765	-1.37908	0.03145
ENST00000381989.3	TSS31325	PARP4	chr13:24408156-24597676	control	PininKD	27.9653	13.1426	-1.08939	-1.64198	0.00775
ENST00000399817.6	TSS15470	IFITM2	chr11:307630-315272	control	PininKD	994.463	466.955	-1.09063	-1.3098	0.03655
ENST00000452765.4	TSS88556	SH3BP2	chr4:2793022-2841098	control	PininKD	10.5019	4.92099	-1.09364	-1.53188	0.0127
ENST00000358746.4	TSS97974	TTC37	chr5:95463894-95555007	control	PininKD	9.60436	4.49975	-1.09384	-1.42379	0.0296
ENST00000274031.5	TSS92864	SETD7	chr4:139495940-139606699	control	PininKD	6.60795	3.08541	-1.09874	-1.64714	0.00885
ENST00000605930.2	TSS100562	ITPR3	chr6:33620364-33711727	control	PininKD	62.6111	29.2219	-1.09937	-1.42746	0.02715
ENST00000318006.7	TSS39839	VPS39	chr15:42158700-42208316	control	PininKD	11.0539	5.13398	-1.1064	-1.30984	0.04215
ENST00000025301.3	TSS30436	AKAP11	chr13:42272152-42323267	control	PininKD	4.71143	2.18534	-1.10831	-1.60113	0.00965
ENST00000368655.4	TSS9059	GATAD2B	chr1:153804724-153922975	control	PininKD	12.1567	5.63733	-1.10866	-1.60707	0.0113
ENST00000340611.6	TSS108497	BRAT1	chr7:2537876-2555727	control	PininKD	11.6065	5.3609	-1.11438	-1.2895	0.0411
ENST00000275954.3	TSS123248	TMEM47	chrX:34627063-34657288	control	PininKD	18.1335	8.35582	-1.11781	-1.8159	0.00345
ENST00000515829.4	TSS4407	SMG7	chr1:183460873-183598246	control	PininKD	8.44602	3.86563	-1.12757	-1.29034	0.0387
ENST00000261797.6	TSS95990	NDST1	chr5:150475530-150558211	control	PininKD	12.9389	5.90693	-1.13124	-1.68588	0.0064
ENST00000349048.6	TSS77306	PFKL	chr21:44300050-44327376	control	PininKD	49.0463	22.3661	-1.13283	-1.31868	0.0308
ENST00000399302.4	TSS16396	QSER1	chr11:32893177-32993316	control	PininKD	8.49332	3.87114	-1.13357	-1.5878	0.01005
ENST00000262919.7	TSS74051	ATRN	chr20:3471039-3651122	control	PininKD	15.4857	7.04921	-1.13541	-1.52072	0.0194
ENST00000216129.6	TSS80811	TTLL12	chr22:43166621-43187133	control	PininKD	29.4524	13.406	-1.1355	-1.56829	0.01205
ENST00000376511.4	TSS102909	PPP1R10	chr6:30600399-30626395	control	PininKD	23.5787	10.724	-1.13665	-1.29672	0.0443
ENST00000498161.1	TSS122557	FTH1P8	chrX:148052232-148052746	control	PininKD	39.0693	17.7674	-1.1368	-1.49739	0.0167
ENST00000292599.3	TSS96624	MAML1	chr5:179732849-179796647	control	PininKD	9.2561	4.20678	-1.13769	-1.64909	0.00805
ENST00000541549.2	TSS15184	EIF3A	chr10:119029715-119080823	control	PininKD	55.8116	25.2978	-1.14155	-1.48318	0.0196
ENST00000228872.6	TSS23594	CDKN1B	chr12:12715057-12722371	control	PininKD	8.47614	3.8373	-1.14332	-1.42835	0.0222
ENST00000442253.2	TSS100965	PAQR8	chr6:52361420-52407777	control	PininKD	4.64859	2.09977	-1.14656	-1.37474	0.0399
ENST00000254508.6	TSS84934	NUP210	chr3:13316234-13420309	control	PininKD	33.6536	15.1425	-1.15215	-1.87167	0.0026
ENST00000300060.6	TSS41367	ANPEP	chr15:89784888-89815401	control	PininKD	26.834	12.0721	-1.15239	-1.66768	0.00715
ENST00000310706.7	TSS53370	JUP	chr17:41754603-41786931	control	PininKD	72.2437	32.3581	-1.15874	-1.41312	0.0239
ENST00000613206.1	TSS84929	IQSEC1	chr3:12897219-13073117	control	PininKD	12.821	5.73001	-1.1619	-1.57368	0.01125
ENST00000314888.9	TSS119137	TLN1	chr9:35696947-35749228	control	PininKD	83.6554	37.3698	-1.16259	-1.48788	0.01755
ENST00000369783.4	TSS15002	CALHM3	chr10:103472803-103479240	control	PininKD	31.1156	13.7914	-1.17387	-1.84398	0.00315
ENST00000329962.8	TSS15480	B4GALNT4	chr11:369795-382116	control	PininKD	26.9406	11.8955	-1.17936	-1.42423	0.0244
ENST00000338244.3	TSS75503	SLC23A2	chr20:4852355-5010293	control	PininKD	8.0785	3.54442	-1.18854	-1.50752	0.0241
ENST00000409262.5	TSS66276	TET3	chr2:73986403-74108176	control	PininKD	3.66229	1.60475	-1.1904	-1.39237	0.03045
ENST00000369301.3	TSS12929	NHLRC2	chr10:113854660-113917194	control	PininKD	3.11436	1.36459	-1.19047	-1.55653	0.01965
ENST00000624624.1	TSS21781	CTD-2562J17.6	chr11:75260126-75262466	control	PininKD	4.14986	1.81378	-1.19406	-1.39486	0.0245
ENST00000425368.4	TSS100399	CFB	chr6:31897784-31952084	control	PininKD	31.6028	13.7993	-1.19546	-1.38312	0.02935
ENST00000262525.5	TSS46233	ZNF629	chr16:30778448-30787202	control	PininKD	11.1498	4.86638	-1.19609	-1.91555	0.0021
ENST00000355689.5	TSS72727	TTC30A	chr2:177603088-177618966	control	PininKD	2.22683	0.971562	-1.19661	-1.49733	0.01475
ENST00000361671.7	TSS117369	NAA35	chr9:85941145-86022298	control	PininKD	25.9346	11.3149	-1.19665	-1.59495	0.0133
ENST00000396825.3	TSS76178	FITM2	chr20:44302837-44311169	control	PininKD	4.04645	1.76462	-1.1973	-1.56007	0.0135
ENST00000577066.1	TSS55073	BAIAP2-AS1	chr17:81029132-81034881	control	PininKD	13.6387	5.93081	-1.20141	-1.92529	0.0025
ENST00000446231.4	TSS45722	SMG1	chr16:18803082-18926454	control	PininKD	13.1776	5.71974	-1.20406	-1.59154	0.01675
ENST00000220003.11	TSS38522	CSK	chr15:74782056-74803198	control	PininKD	26.7368	11.5667	-1.20885	-1.51333	0.01575
ENST00000354694.9	TSS80321	PES1	chr22:30576624-30627278	control	PininKD	31.6167	13.6615	-1.21057	-1.24468	0.0466
ENST00000264914.6	TSS97754	ARSB	chr5:78777208-78986087	control	PininKD	2.72912	1.17866	-1.21129	-1.29754	0.04345
ENST00000264380.6	TSS68610	PIKFYVE	chr2:208266266-208358751	control	PininKD	3.35943	1.44908	-1.21307	-1.55981	0.01215
ENST00000328089.8	TSS356	SPSB1	chr1:9292879-9369532	control	PininKD	27.0113	11.6444	-1.21393	-1.77171	0.0048
ENSG00000250420.6	TSS99473	AACSP1	chr5:178764860-178818435	control	PininKD	0.762413	0.327593	-1.21867	-1.56377	0.0144
ENST00000404767.5	TSS108441	INTS1	chr7:1470276-1504367	control	PininKD	18.3843	7.89228	-1.21996	-1.77977	0.00545
ENST00000574371.1	TSS50150	RP11-750B16.1	chr17:53105733-53106358	control	PininKD	16.2217	6.94337	-1.22422	-1.34629	0.02645
ENST00000257934.6	TSS24472	ESPL1	chr12:53268298-53293643	control	PininKD	5.19559	2.18102	-1.25229	-1.45451	0.0262
ENST00000312493.5	TSS41023	PEAK1	chr15:77100655-77420144	control	PininKD	5.83811	2.44738	-1.25426	-1.41285	0.03735
ENST00000264645.9	TSS49429	CASC3	chr17:40140317-40172183	control	PininKD	39.2635	16.451	-1.25501	-1.61577	0.0116
ENST00000448097.4	TSS48195	KDM6B	chr17:7839903-7854796	control	PininKD	5.77147	2.416	-1.25632	-1.64348	0.0101
ENST00000228741.5	TSS25463	ELK3	chr12:96194381-96269835	control	PininKD	26.8024	11.2168	-1.2567	-1.68156	0.0071
ENST00000330503.9	TSS99405	DDX41	chr5:177511576-177517469	control	PininKD	23.4521	9.80664	-1.25789	-1.37073	0.02825
ENST00000307365.3	TSS12112	DDIT4	chr10:72273919-72276036	control	PininKD	169.753	70.9388	-1.25879	-2.00261	0.00165
ENST00000397561.3	TSS118832	LDHAP4	chr9:14921336-14922334	control	PininKD	26.8671	11.161	-1.26737	-1.78201	0.00515
ENST00000392629.2	TSS50720	GPRC5C	chr17:74424850-74451653	control	PininKD	42.4314	17.6093	-1.2688	-1.34266	0.0286
ENST00000259400.8	TSS117646	STX17	chr9:99906632-99970341	control	PininKD	6.92589	2.87121	-1.27034	-1.37783	0.0311
ENST00000263857.8	TSS71231	POLR1A	chr2:86020215-86106155	control	PininKD	4.8268	1.99965	-1.27132	-1.58501	0.00855
ENST00000326225.3	TSS11021	AHCTF1	chr1:246839097-246931978	control	PininKD	5.68362	2.35438	-1.27146	-1.51504	0.0192
ENST00000268482.5	TSS44301	DHX38	chr16:72044288-72176878	control	PininKD	11.2168	4.64552	-1.27175	-1.27868	0.04815
ENST00000320892.8	TSS65021	RNF144A	chr2:6912276-7077880	control	PininKD	4.08314	1.68903	-1.27348	-1.47754	0.02015
ENST00000381192.5	TSS120855	CD99	chrX:2691178-2741309	control	PininKD	52.1677	21.5263	-1.27706	-1.55526	0.01425
ENST00000622512.1	TSS5504	ZBTB18	chr1:244048938-244057476	control	PininKD	3.73216	1.53431	-1.28242	-1.27392	0.0462
ENST00000369162.4	TSS104125	ASCC3	chr6:100508193-100881372	control	PininKD	5.81413	2.37636	-1.29081	-1.3567	0.04475
ENST00000578774.1	TSS49462	CTD-2267D19.3	chr17:40360654-40364693	control	PininKD	13.1175	5.35406	-1.29278	-1.79976	0.00475
ENST00000359933.4	TSS36529	ATG2B	chr14:96281257-96387288	control	PininKD	3.42831	1.39781	-1.29433	-1.38691	0.0282
ENST00000245912.5	TSS62011	TNFSF14	chr19:6661252-6670588	control	PininKD	2.05614	0.838082	-1.29478	-1.41419	0.0255
ENST00000355528.6	TSS51372	TBCD	chr17:82752063-83051810	control	PininKD	18.1275	7.36747	-1.29894	-1.31117	0.0439
ENST00000186436.7	TSS71517	TMEM131	chr2:97756332-97995891	control	PininKD	12.7156	5.15983	-1.3012	-1.947	0.0016
ENST00000399410.5	TSS42454	ABCC1	chr16:15949576-16143074	control	PininKD	43.0811	17.4741	-1.30184	-1.81054	0.00375
ENST00000355280.8	TSS47934	MINK1	chr17:4833387-4903074	control	PininKD	17.2332	6.98037	-1.30382	-1.39256	0.03635
ENST00000219479.4	TSS41677	NME4	chr16:396724-412487	control	PininKD	27.1942	11.009	-1.30461	-1.28352	0.0432
ENST00000355072.7	TSS88604	HTT	chr4:3074680-3243959	control	PininKD	7.81366	3.15991	-1.30612	-1.8933	0.0034
ENST00000252115.7	TSS80781	POLDIP3	chr22:42583720-42614962	control	PininKD	27.7489	11.2174	-1.3067	-1.5424	0.0193
ENST00000397786.4	TSS54276	MED13	chr17:61942604-62065282	control	PininKD	11.0336	4.4527	-1.30915	-1.66102	0.0129
ENST00000330236.6	TSS100086	ZKSCAN8	chr6:28141909-28159472	control	PininKD	7.91703	3.17502	-1.31819	-1.60833	0.01025
ENST00000600213.3	TSS86432	MTRNR2L12	chr3:96617187-96618236	control	PininKD	6.77003	2.70378	-1.32418	-1.40581	0.0305
ENST00000376936.6	TSS6110	EXOSC10	chr1:11066617-11102100	control	PininKD	28.9185	11.5154	-1.32843	-1.74613	0.00745
ENST00000309575.4	TSS83620	CHST2	chr3:143119330-143131893	control	PininKD	74.2297	29.5062	-1.33098	-1.84785	0.00635
ENST00000426431.2	TSS24492	SP1	chr12:53380175-53416446	control	PininKD	19.6051	7.79187	-1.33119	-1.61029	0.00835
ENST00000460006.3	TSS74088	CDS2	chr20:5126785-5197887	control	PininKD	6.30847	2.50139	-1.33456	-1.61897	0.0119
ENST00000236671.4	TSS19513	CTSD	chr11:1732409-1764025	control	PininKD	433.283	170.879	-1.34234	-1.51087	0.0203
ENST00000322349.10	TSS28925	EEA1	chr12:92721504-92929331	control	PininKD	5.57929	2.19829	-1.3437	-1.81304	0.00385
ENST00000229416.8	TSS103659	GCLC	chr6:53497340-53617171	control	PininKD	8.56867	3.37484	-1.34425	-1.35585	0.0411
ENST00000295888.6	TSS92210	WDFY3	chr4:84669609-85011277	control	PininKD	3.49491	1.37506	-1.34576	-1.46371	0.0367
ENST00000265138.3	TSS97926	ARRDC3	chr5:91368723-91383359	control	PininKD	16.4998	6.43121	-1.35928	-2.15865	0.0006
ENST00000367339.4	TSS104877	ULBP3	chr6:150063149-150069095	control	PininKD	6.79069	2.62645	-1.37044	-1.29231	0.03195
ENST00000582401.3	TSS8734	TXNIP	chr1:145992434-145996600	control	PininKD	207.759	80.1913	-1.3734	-1.93863	0.0016
ENST00000232564.5	TSS87893	GNB4	chr3:179399201-179451590	control	PininKD	5.20953	2.00623	-1.37667	-1.46433	0.03315
ENST00000371733.5	TSS7463	EPS15	chr1:51354262-51561629	control	PininKD	11.4913	4.37653	-1.39268	-1.41831	0.03065
ENST00000262803.7	TSS59144	UPF1	chr19:18831937-18868236	control	PininKD	18.4983	7.0439	-1.39295	-1.34716	0.04835
ENST00000524816.5	TSS22726	TRIM29	chr11:120111274-120185529	control	PininKD	16.3176	6.20703	-1.39445	-1.59839	0.01015
ENST00000408939.3	TSS72726	TTC30B	chr2:177548997-177553014	control	PininKD	1.61369	0.612631	-1.39728	-1.48694	0.02495
ENST00000436383.1	TSS11241	LINC00707	chr10:6779597-6842906	control	PininKD	8.81483	3.34143	-1.39947	-1.68134	0.00945
ENST00000336112.6	TSS70048	ASXL2	chr2:25733752-25878516	control	PininKD	6.57832	2.49266	-1.40003	-1.46626	0.0453
ENST00000313766.5	TSS105200	FAM20C	chr7:182934-260745	control	PininKD	107.138	40.445	-1.40544	-1.43225	0.0204
ENST00000367545.5	TSS101961	UTRN	chr6:144285700-144853034	control	PininKD	4.46876	1.6823	-1.40944	-1.60423	0.0181
ENST00000394987.4	TSS38557	C15orf39	chr15:75195642-75212169	control	PininKD	10.7108	4.02278	-1.41281	-1.44742	0.02215
ENST00000482108.1	TSS106885	PEG10	chr7:94656324-94669695	control	PininKD	4.93965	1.85235	-1.41505	-1.2918	0.03365
ENSG00000262454.1	TSS42380	RP11-65J21.3	chr16:14302287-14326353	control	PininKD	1.13334	0.423104	-1.4215	-1.9418	0.0029
ENST00000308736.4	TSS29902	DHX37	chr12:124946824-124989122	control	PininKD	6.17018	2.30222	-1.42229	-1.54288	0.0235
ENST00000613834.1	TSS74260	SLC24A3	chr20:19212645-19722937	control	PininKD	3.28687	1.22371	-1.42545	-1.4794	0.01675
ENST00000251691.4	TSS101876	KIAA1244	chr6:138161920-138344663	control	PininKD	1.44044	0.533002	-1.43429	-1.59965	0.0152
ENST00000407433.3	TSS86414	PROS1	chr3:93873032-93974066	control	PininKD	5.90444	2.18444	-1.43454	-1.47577	0.0204
ENST00000319286.5	TSS113430	ZNF572	chr8:124973297-124979389	control	PininKD	1.29559	0.478316	-1.43757	-1.28689	0.0412
ENST00000307145.3	TSS37313	KLF13	chr15:31326854-31435665	control	PininKD	17.0895	6.30288	-1.43903	-2.14444	0.00085
ENST00000202028.7	TSS74595	EPB41L1	chr20:36091503-36232799	control	PininKD	22.2575	8.20027	-1.44055	-1.29654	0.03765
ENSG00000188372.12	TSS106577	ZP3	chr7:76389333-76442071	control	PininKD	16.1542	5.9448	-1.44221	-2.28996	0.00025
ENST00000531738.3	TSS22881	CDON	chr11:125950115-126063335	control	PininKD	3.82183	1.40479	-1.44391	-1.28914	0.04335
ENSG00000258441.1	TSS34884	LINC00641	chr14:21200078-21206900	control	PininKD	1.89749	0.695979	-1.44698	-1.46921	0.02515
ENST00000379589.3	TSS31572	LHFP	chr13:39342891-39603528	control	PininKD	4.8774	1.78887	-1.44707	-1.3802	0.0302
ENSG00000261780.2	TSS56445	CTD-2354A18.1	chr18:73324940-73349878	control	PininKD	21.5693	7.88948	-1.45098	-1.84453	0.00365
ENST00000372648.7	TSS118190	TBC1D13	chr9:128787203-128810432	control	PininKD	8.83832	3.23069	-1.45193	-1.32615	0.04805
ENST00000604567.3	TSS26149	SETD1B	chr12:121804179-121832584	control	PininKD	5.84094	2.13404	-1.45261	-1.63425	0.02305
ENST00000581208.1	TSS54106	VEZF1	chr17:57971546-57988760	control	PininKD	9.33874	3.39909	-1.45808	-1.29579	0.03885
ENST00000369409.6	TSS3009	PHGDH	chr1:119659797-119744215	control	PininKD	108.931	39.5158	-1.46291	-2.21084	0.00095
ENST00000279036.8	TSS74855	PIGT	chr20:45416076-45426244	control	PininKD	46.2149	16.7042	-1.46815	-1.74618	0.00785
ENST00000359003.4	TSS75966	NCOA6	chr20:34696917-34825649	control	PininKD	14.705	5.29438	-1.47378	-1.87167	0.0042
ENST00000379644.6	TSS112360	HGSNAT	chr8:43140454-43202855	control	PininKD	27.9842	10.0749	-1.47384	-2.24105	0.00055
ENST00000287934.3	TSS106813	FZD1	chr7:91264363-91271326	control	PininKD	6.5326	2.35006	-1.47496	-2.27148	5e-05
ENST00000241393.3	TSS72126	CXCR4	chr2:136114348-136118165	control	PininKD	6.43078	2.29952	-1.48366	-1.62641	0.01215
ENST00000563946.1	TSS108137	RP4-584D14.7	chr7:150341770-150342607	control	PininKD	3.48973	1.24294	-1.48936	-1.2558	0.0443
ENST00000325089.7	TSS30842	SLITRK5	chr13:87672614-87696272	control	PininKD	1.00703	0.358488	-1.49011	-1.84392	0.0051
ENST00000374619.1	TSS6492	HTR1D	chr1:23191894-23194729	control	PininKD	2.00545	0.710523	-1.49697	-1.56692	0.01785
ENST00000371817.5	TSS118440	COL5A1	chr9:134641773-134844843	control	PininKD	35.0596	12.3289	-1.50777	-1.9811	0.0015
ENSG00000232098.3	TSS64907	CTD-2619J13.14	chr19:58401503-58418327	control	PininKD	4.226	1.48337	-1.51042	-1.3553	0.0437
ENST00000430969.3	TSS108532	TNRC18	chr7:5274368-5425414	control	PininKD	8.76272	3.07187	-1.51226	-1.48962	0.0311
ENST00000314191.4	TSS114708	PRKDC	chr8:47773107-47960183	control	PininKD	20.7789	7.28219	-1.51268	-1.80859	0.01625
ENST00000381151.3	TSS77029	SLC5A3	chr21:34073223-34360033	control	PininKD	14.1676	4.92922	-1.52317	-1.6267	0.0326
ENST00000562313.1	TSS9448	RP11-226L15.5	chr1:160024952-160026794	control	PininKD	2.13849	0.743292	-1.52459	-1.37962	0.0253
ENST00000265896.7	TSS113431	SQLE	chr8:124998496-125022283	control	PininKD	15.6775	5.4446	-1.5258	-1.78466	0.0083
ENST00000347230.6	TSS35897	ZFYVE26	chr14:67701885-67816590	control	PininKD	3.64092	1.26121	-1.52949	-1.77405	0.00745
ENST00000298299.3	TSS11778	ZNF22	chr10:44997697-45181427	control	PininKD	4.53715	1.55621	-1.54375	-1.68544	0.0115
ENST00000495167.3	TSS48384	MEIS3P1	chr17:15786617-15787575	control	PininKD	6.08547	2.07702	-1.55085	-1.54114	0.01365
ENSG00000228437.3	TSS5096	RP11-400N13.2	chr1:221880980-221984964	control	PininKD	34.8207	11.8785	-1.55159	-2.24641	0.00065
ENST00000389201.5	TSS64375	LRRC4B	chr19:50516891-50568045	control	PininKD	7.43394	2.5356	-1.5518	-1.91116	0.0037
ENST00000251020.6	TSS46555	SALL1	chr16:51135974-51151367	control	PininKD	8.46978	2.88832	-1.5521	-1.49657	0.01055
ENST00000439082.4	TSS11175	AKR1C3	chr10:4922563-5135226	control	PininKD	175.745	59.9271	-1.5522	-1.34621	0.03455
ENST00000374080.5	TSS121717	MED12	chrX:71118555-71142454	control	PininKD	3.70399	1.26192	-1.55346	-1.39378	0.04795
ENST00000414678.4	TSS102147	ARID1B	chr6:156777928-157210779	control	PininKD	10.5219	3.57947	-1.55557	-1.41482	0.02795
ENST00000261716.5	TSS48922	TAOK1	chr17:29352068-29551904	control	PininKD	11.841	4.02276	-1.55753	-2.00847	0.0026
ENST00000282561.3	TSS101667	GJA1	chr6:121435691-121449727	control	PininKD	9.43704	3.20551	-1.55778	-2.14806	0.0008
ENST00000329342.7	TSS124680	MAGEA6	chrX:152766135-152769747	control	PininKD	1.57907	0.534958	-1.56158	-1.31279	0.0409
ENST00000376406.5	TSS102928	MDC1	chr6:30699806-30717889	control	PininKD	11.1269	3.74792	-1.56989	-2.00653	0.00175
ENST00000269141.5	TSS57086	CDH2	chr18:27950965-28177446	control	PininKD	8.99725	3.02812	-1.57106	-1.36305	0.03225
ENST00000281928.5	TSS29507	MED13L	chr12:115953871-116277338	control	PininKD	5.79563	1.94935	-1.57197	-1.58223	0.0328
ENST00000428216.3	TSS74063	MAVS	chr20:3846798-3876123	control	PininKD	33.0242	11.0905	-1.5742	-1.68441	0.01475
ENST00000448312.2	TSS65664	LDHAP3	chr2:41819746-41820754	control	PininKD	3.10844	1.04038	-1.57907	-1.343	0.04635
ENST00000258829.5	TSS35372	NKX2-8	chr14:36580578-36582607	control	PininKD	5.5168	1.84287	-1.58188	-1.65585	0.01165
ENST00000258341.4	TSS4396	LAMC1	chr1:183023459-183145592	control	PininKD	76.0651	25.4078	-1.58196	-2.26174	0.0009
ENST00000404049.5	TSS123574	KDM5C	chrX:53191320-53225422	control	PininKD	15.9585	5.32535	-1.58337	-1.80527	0.0062
ENST00000356956.3	TSS102217	IGF2R	chr6:159969098-160113507	control	PininKD	24.3257	8.0948	-1.58742	-2.25838	0.0005
ENST00000338380.2	TSS76207	SLPI	chr20:45252238-45254564	control	PininKD	1137.38	378.09	-1.58891	-2.31369	0.00045
ENST00000301904.3	TSS111962	SCARA3	chr8:27633867-27676776	control	PininKD	7.26905	2.4144	-1.5901	-1.90897	0.00315
ENST00000305123.5	TSS73561	IRS1	chr2:226731316-226799759	control	PininKD	4.23496	1.40658	-1.59016	-2.14378	0.00175
ENST00000192788.5	TSS100588	UHRF1BP1	chr6:34792014-34888089	control	PininKD	4.21372	1.39731	-1.59245	-1.49556	0.024
ENST00000358056.5	TSS35648	GMFB	chr14:54474483-54489196	control	PininKD	5.67554	1.87412	-1.59855	-1.37758	0.04485
ENST00000611847.1	TSS68565	ZDBF2	chr2:206274662-206314428	control	PininKD	1.89639	0.62501	-1.60131	-1.71625	0.0114
ENST00000341712.6	TSS48453	MPRIP	chr17:17042544-17237188	control	PininKD	66.8552	21.9592	-1.60621	-1.33193	0.0387
ENST00000304992.8	TSS51558	PRPF8	chr17:1650628-1685151	control	PininKD	34.4659	11.3036	-1.60839	-2.18534	0.0011
ENST00000507668.4	TSS97774	SERINC5	chr5:80111650-80256079	control	PininKD	8.64444	2.82921	-1.61137	-1.74888	0.01015
ENST00000562038.1	TSS68714	PKI55	chr2:216217044-216220192	control	PininKD	2.76778	0.904961	-1.6128	-1.73867	0.00965
ENST00000370355.2	TSS12659	SCD	chr10:100347123-100364834	control	PininKD	29.2716	9.52519	-1.61968	-2.57895	5e-05
ENST00000378895.6	TSS52735	DHRS13	chr17:28897737-28903071	control	PininKD	11.0693	3.60023	-1.62041	-1.28172	0.04125
ENST00000266679.8	TSS25071	CPSF6	chr12:69239536-69274358	control	PininKD	24.1426	7.79385	-1.63117	-1.43853	0.0316
ENST00000380358.6	TSS48203	CHD3	chr17:7856684-7912760	control	PininKD	14.2827	4.60634	-1.63257	-1.41626	0.0363
ENST00000428443.5	TSS72762	SESTD1	chr2:179101691-179264790	control	PininKD	5.05398	1.62765	-1.63463	-1.93933	0.0028
ENST00000400362.2	TSS77361	BX322557.10	chr21:45288051-45291738	control	PininKD	7.71009	2.48042	-1.63616	-1.39035	0.04325
ENST00000356183.6	TSS45973	GTF3C1	chr16:27459554-27549913	control	PininKD	13.5342	4.34579	-1.63891	-1.80317	0.00735
ENST00000295797.4	TSS84012	PRKCI	chr3:170222364-170305981	control	PininKD	11.8624	3.79472	-1.64433	-1.4351	0.03585
ENST00000275493.4	TSS106150	EGFR	chr7:55019020-55256620	control	PininKD	41.1097	13.1315	-1.64644	-2.0473	0.00235
ENST00000367549.3	TSS4388	DHX9	chr1:182839368-182887751	control	PininKD	30.9398	9.87613	-1.64744	-1.5258	0.0382
ENST00000623123.1	TSS33242	AL158801.1	chr14:55229216-55229681	control	PininKD	6.53587	2.08467	-1.64856	-1.37772	0.0332
ENST00000215862.6	TSS80331	MORC2	chr22:30922307-30968298	control	PininKD	9.9785	3.17552	-1.65183	-1.40171	0.047
ENST00000222573.4	TSS105570	ITGB8	chr7:20328298-20415754	control	PininKD	1.88165	0.598493	-1.65259	-1.37368	0.03485
ENST00000335099.5	TSS16929	RTN4RL2	chr11:57460548-57477534	control	PininKD	30.6172	9.66624	-1.66331	-2.4726	0.0002
ENST00000429654.4	TSS58657	ZNF69	chr19:11887783-11914329	control	PininKD	2.30027	0.725686	-1.66439	-1.60592	0.0161
ENST00000589904.1	TSS50606	LOC440461	chr17:68198920-68199596	control	PininKD	4.42918	1.3941	-1.66771	-1.32049	0.0497
ENST00000442798.3	TSS67859	GORASP2	chr2:170928463-170967129	control	PininKD	39.5393	12.4231	-1.67027	-1.65307	0.0125
ENST00000550722.3	TSS29433	HECTD4	chr12:112160187-112382439	control	PininKD	4.29492	1.34548	-1.67451	-1.55115	0.0249
ENST00000367607.5	TSS4325	CEP350	chr1:179954737-180114880	control	PininKD	3.18105	0.996105	-1.67513	-1.54593	0.03045
ENST00000448331.5	TSS48429	RP11-219A15.1	chr17:16689536-16816540	control	PininKD	1.85598	0.580729	-1.67624	-1.7624	0.01065
ENST00000377687.5	TSS30728	KLF5	chr13:73054975-73077542	control	PininKD	24.41	7.62625	-1.67843	-1.42865	0.0319
ENST00000374694.2	TSS13857	FZD8	chr10:35638248-35642278	control	PininKD	4.74636	1.47901	-1.68219	-2.09269	0.00335
ENST00000374542.7	TSS103223	DAXX	chr6:33318557-33329269	control	PininKD	12.6654	3.93965	-1.68476	-1.2855	0.049
ENST00000375099.3	TSS742	UBXN10	chr1:20184241-20196048	control	PininKD	0.749921	0.232762	-1.68788	-1.42608	0.0468
ENST00000353383.3	TSS48486	RAI1	chr17:17681472-17837002	control	PininKD	11.8537	3.6655	-1.69326	-1.79561	0.0059
ENST00000256015.4	TSS28916	BTG1	chr12:91984975-92189660	control	PininKD	26.7116	8.2527	-1.69453	-1.34583	0.02825
ENST00000264748.6	TSS88471	FGFRL1	chr4:1009935-1026897	control	PininKD	41.8393	12.912	-1.69614	-2.7789	5e-05
ENST00000606080.1	TSS104370	FRK	chr6:115931148-116060758	control	PininKD	0.883747	0.272556	-1.69708	-1.74631	0.0115
ENST00000394166.5	TSS39202	NR2F2	chr15:95990581-96340263	control	PininKD	8.19389	2.52125	-1.70041	-1.44184	0.0234
ENST00000369393.5	TSS104045	MDN1	chr6:89642498-89819723	control	PininKD	6.26154	1.92182	-1.70404	-2.3523	0.00035
ENST00000474329.2	TSS64804	CTD-2086L14.1	chr19:56217167-56217777	control	PininKD	4.27058	1.30891	-1.70606	-1.42888	0.03065
ENST00000333090.4	TSS18182	TSKU	chr11:76782250-76798154	control	PininKD	40.4976	12.3777	-1.7101	-1.52553	0.0225
ENST00000358321.3	TSS78736	SUSD2	chr22:24181258-24189110	control	PininKD	12.3375	3.75785	-1.71507	-2.05693	0.00335
ENST00000331555.7	TSS4797	C1orf186	chr1:206037230-206102459	control	PininKD	8.22137	2.49724	-1.71904	-1.95409	0.0068
ENST00000361204.6	TSS79397	SREBF2	chr22:41831214-41907308	control	PininKD	39.1085	11.8632	-1.72099	-2.01017	0.00485
ENST00000303391.8	TSS124783	MECP2	chrX:154021572-154097755	control	PininKD	9.19112	2.78482	-1.72266	-1.73201	0.0101
ENST00000254691.7	TSS94049	CARD6	chr5:40841183-40860175	control	PininKD	1.65426	0.500789	-1.72391	-1.58639	0.0162
ENST00000321276.7	TSS68990	SGPP2	chr2:222424516-222560948	control	PininKD	17.3675	5.24833	-1.72646	-1.87869	0.00515
ENST00000302326.4	TSS80187	MN1	chr22:27748276-27801498	control	PininKD	2.37652	0.717306	-1.72819	-1.86489	0.00705
ENST00000329474.6	TSS99968	LRRC16A	chr6:25279077-25620530	control	PininKD	4.44398	1.34127	-1.72825	-1.38223	0.0421
ENST00000323851.9	TSS116025	NDRG1	chr8:133237170-133302022	control	PininKD	97.2272	29.3092	-1.73	-1.49258	0.01795
ENST00000264956.8	TSS88684	EVC	chr4:5711196-5893058	control	PininKD	4.06165	1.22079	-1.73425	-1.79845	0.01665
ENST00000480579.2	TSS115801	RPS26P35	chr8:118761855-118762201	control	PininKD	8.94263	2.68333	-1.73667	-1.38892	0.02965
ENST00000323798.5	TSS64227	GYS1	chr19:48968124-48993310	control	PininKD	25.2575	7.52462	-1.74702	-1.48441	0.03455
ENST00000544797.4	TSS27486	KIF21A	chr12:39293227-39443390	control	PininKD	3.87863	1.14623	-1.75865	-1.27307	0.04875
ENST00000266542.6	TSS26802	C1RL	chr12:7080208-7122501	control	PininKD	12.1548	3.58155	-1.76287	-1.67332	0.0143
ENST00000579855.3	TSS48652	ALDH3A2	chr17:19648135-19677598	control	PininKD	24.0374	7.08095	-1.76326	-1.66771	0.01165
ENST00000398073.4	TSS28443	CTDSP2	chr12:57819926-57846739	control	PininKD	30.8333	9.03207	-1.77136	-1.58604	0.03245
ENST00000392901.6	TSS15141	KIAA1598	chr10:116828760-117126586	control	PininKD	2.47567	0.724665	-1.77243	-1.47061	0.0369
ENST00000442628.4	TSS116294	NRBP2	chr8:143833269-143840974	control	PininKD	11.6797	3.41181	-1.7754	-1.45913	0.0435
ENST00000433468.1	TSS119528	RP11-336N8.3	chr9:78180213-78180693	control	PininKD	6.37775	1.85619	-1.78071	-1.45246	0.0199
ENSG00000225138.5	TSS93574	CTD-2228K2.7	chr5:473235-524332	control	PininKD	4.21069	1.22465	-1.78168	-1.64002	0.01885
ENST00000513349.3	TSS97062	DROSHA	chr5:31400496-31532196	control	PininKD	6.75777	1.96222	-1.78406	-1.47059	0.0331
ENST00000356728.8	TSS8964	RORC	chr1:151800263-151831872	control	PininKD	1.81534	0.527107	-1.78407	-1.515	0.0257
ENST00000303714.6	TSS66127	ANTXR1	chr2:69013177-69249327	control	PininKD	13.3877	3.88444	-1.78513	-2.40284	0.0006
ENST00000220772.5	TSS114614	SFRP1	chr8:41261957-41309497	control	PininKD	9.44096	2.73841	-1.78559	-1.753	0.00675
ENST00000265431.5	TSS115322	CALB1	chr8:90058607-90095475	control	PininKD	33.0893	9.59673	-1.78575	-1.50294	0.0223
ENST00000512123.1	TSS89673	FRAS1	chr4:78057569-78544269	control	PininKD	13.4954	3.90761	-1.78811	-1.91099	0.0045
ENST00000379370.4	TSS61	AGRN	chr1:1020122-1056118	control	PininKD	84.6462	24.4793	-1.78988	-1.59805	0.02605
ENST00000378024.6	TSS20967	AHNAK	chr11:62433541-62556235	control	PininKD	73.2724	21.1593	-1.79198	-2.11189	0.0043
ENST00000262715.7	TSS34801	TEP1	chr14:20365666-20413429	control	PininKD	1.5949	0.459393	-1.79566	-1.42055	0.03635
ENST00000340368.6	TSS108300	INSIG1	chr7:155297775-155310235	control	PininKD	13.8888	3.9911	-1.79906	-1.8685	0.00615
ENST00000257435.9	TSS98150	NREP	chr5:111496032-112017309	control	PininKD	54.3415	15.6147	-1.79915	-1.9981	0.0025
ENST00000316881.6	TSS54074	TRIM25	chr17:56887908-56914038	control	PininKD	29.2378	8.39373	-1.80045	-1.7875	0.01475
ENST00000264554.8	TSS61504	SHC2	chr19:416582-460996	control	PininKD	8.85066	2.53558	-1.80347	-1.65926	0.01705
ENST00000598779.3	TSS63591	NUMBL	chr19:40665904-40690972	control	PininKD	13.0928	3.74356	-1.80629	-1.49435	0.02755
ENST00000358208.6	TSS74647	SRC	chr20:37344684-37406050	control	PininKD	11.3722	3.24103	-1.81098	-1.61692	0.01355
ENST00000389355.5	TSS78468	LZTR1	chr22:20965107-20999038	control	PininKD	9.34512	2.65315	-1.81651	-1.4405	0.03585
ENST00000401830.3	TSS96966	FTH1P10	chr5:17353694-17354899	control	PininKD	33.7764	9.50915	-1.82863	-2.57696	0.00015
ENST00000343411.5	TSS47467	MBTPS1	chr16:84053760-84116906	control	PininKD	27.2204	7.65749	-1.82975	-1.73651	0.017
ENST00000394908.6	TSS52731	FLOT2	chr17:28879334-28897679	control	PininKD	66.9278	18.7639	-1.83465	-1.56134	0.02145
ENST00000409501.5	TSS71666	UXS1	chr2:106093302-106194339	control	PininKD	33.5934	9.40721	-1.83634	-1.52752	0.03025
ENST00000280800.4	TSS25964	PLBD2	chr12:113298758-113391625	control	PininKD	37.4016	10.3502	-1.85344	-1.72332	0.01695
ENST00000404760.3	TSS80915	BRD1	chr22:49773282-49827512	control	PininKD	5.81896	1.60431	-1.85881	-1.44585	0.0373
ENSG00000197182.10	TSS79558	MIRLET7BHG	chr22:46049477-46113928	control	PininKD	0.783177	0.215296	-1.86302	-1.52513	0.03755
ENST00000371149.5	TSS76479	APCDD1L	chr20:58459100-58515131	control	PininKD	7.23467	1.98833	-1.86337	-2.21431	0.0013
ENST00000199708.2	TSS41655	HBQ1	chr16:180452-181181	control	PininKD	12.414	3.39306	-1.87131	-1.68994	0.0146
ENST00000479034.3	TSS871	SRRM1	chr1:24631715-24673267	control	PininKD	44.1236	12.0392	-1.87381	-1.51065	0.04615
ENST00000356575.6	TSS5895	MEGF6	chr1:3489919-3611495	control	PininKD	6.48615	1.76469	-1.87795	-1.40002	0.02605
ENST00000324856.9	TSS983	ARID1A	chr1:26696032-26782104	control	PininKD	9.40435	2.54683	-1.88463	-1.36168	0.03735
ENST00000462007.1	TSS49323	RPS20P35	chr17:38855313-38855670	control	PininKD	20.0071	5.36584	-1.89864	-1.72164	0.0136
ENST00000564750.3	TSS42659	POLR3E	chr16:22297374-22335103	control	PininKD	11.1997	3.001	-1.89995	-1.31468	0.0458
ENST00000378378.6	TSS228	ARHGEF16	chr1:3454425-3481113	control	PininKD	3.2539	0.871564	-1.90049	-1.45525	0.03095
ENST00000472498.2	TSS21462	RPL37P2	chr11:67682771-67683058	control	PininKD	10.3813	2.77947	-1.90111	-1.49817	0.03415
ENST00000370466.3	TSS8045	GBP2	chr1:89106131-89176040	control	PininKD	5.24543	1.40119	-1.90441	-1.81193	0.0098
ENST00000263980.5	TSS6663	SLC9A1	chr1:27098814-27166981	control	PininKD	19.9016	5.3069	-1.90694	-1.73452	0.01805
ENST00000263253.7	TSS79363	EP300	chr22:41091785-41197456	control	PininKD	21.6925	5.76449	-1.91193	-2.89697	5e-05
ENSG00000234593.1	TSS6195	RP4-704D23.1	chr1:14348954-14351023	control	PininKD	6.64683	1.75551	-1.92077	-1.91164	0.00925
ENST00000282030.5	TSS56015	SETBP1	chr18:44680172-45068510	control	PininKD	1.07816	0.284147	-1.92386	-1.4778	0.0235
ENST00000245907.8	TSS62013	C3	chr19:6677703-6737603	control	PininKD	202.638	53.0654	-1.93306	-1.73996	0.00685
ENST00000305139.8	TSS69287	UGT1A6	chr2:233617644-233773310	control	PininKD	32.7354	8.55651	-1.93575	-2.05411	0.00195
ENST00000296677.4	TSS94613	F2RL1	chr5:76818932-76835315	control	PininKD	7.58521	1.98015	-1.93758	-1.48571	0.03565
ENST00000377403.4	TSS353	H6PD	chr1:9234774-9271337	control	PininKD	10.1863	2.65567	-1.93948	-2.72441	5e-05
ENST00000327423.8	TSS80380	PRR14L	chr22:31676255-31750140	control	PininKD	5.29768	1.37845	-1.94232	-1.84148	0.0088
ENST00000358273.6	TSS49022	NF1	chr17:31008496-31382116	control	PininKD	8.01935	2.08417	-1.94401	-1.59501	0.01665
ENST00000368984.5	TSS13080	HTRA1	chr10:122461524-122514908	control	PininKD	26.1081	6.78383	-1.94433	-1.95572	0.00335
ENST00000454935.1	TSS12660	LINC00263	chr10:100373614-100383368	control	PininKD	1.99464	0.516912	-1.94814	-1.43516	0.04525
ENST00000555447.3	TSS36248	STON2	chr14:81260655-81436465	control	PininKD	1.22447	0.315149	-1.95805	-1.59109	0.01995
ENST00000616921.1	TSS57404	MEX3C	chr18:51174549-51218304	control	PininKD	13.6842	3.51557	-1.96067	-1.58317	0.02915
ENST00000297323.9	TSS106074	ADCY1	chr7:45574139-45723116	control	PininKD	0.865671	0.218034	-1.98926	-1.68077	0.016
ENST00000299164.3	TSS19293	ADAMTS15	chr11:130448973-130476641	control	PininKD	2.79229	0.700899	-1.99417	-2.13299	0.0034
ENST00000433527.1	TSS3072	RP11-289I10.2	chr1:145233000-145233519	control	PininKD	6.11429	1.51311	-2.01466	-1.64669	0.01775
ENST00000566747.1	TSS18185	RP11-21L23.2	chr11:76800363-76804555	control	PininKD	1.69757	0.419366	-2.01719	-2.0986	0.0022
ENST00000372391.4	TSS14515	DLG5	chr10:77782865-77926526	control	PininKD	12.3809	3.03425	-2.02871	-1.58982	0.04375
ENST00000338333.4	TSS96252	FBLL1	chr5:168529115-168530634	control	PininKD	0.775045	0.189574	-2.03152	-1.38697	0.0396
ENST00000484638.1	TSS74268	RIN2	chr20:19886520-20002457	control	PininKD	11.0627	2.68769	-2.04126	-1.47698	0.03215
ENST00000406246.5	TSS21285	RELA	chr11:65653595-65663094	control	PininKD	51.8447	12.4839	-2.05413	-1.91139	0.0086
ENST00000287474.7	TSS8224	FRRS1	chr1:99708702-99766631	control	PininKD	2.6217	0.627154	-2.06361	-1.8509	0.00995
ENST00000446295.1	TSS123388	NUS1P1	chrX:47512601-47513483	control	PininKD	2.52895	0.604094	-2.06569	-1.59803	0.022
ENST00000178638.5	TSS40489	CA12	chr15:63321377-63382161	control	PininKD	26.7538	6.33489	-2.07835	-1.82166	0.01615
ENST00000335727.11	TSS79328	TNRC6B	chr22:40044816-40335808	control	PininKD	3.52402	0.832747	-2.08127	-1.66429	0.0331
ENST00000327835.5	TSS115173	ZNF704	chr8:80628450-80874781	control	PininKD	2.56111	0.603441	-2.08548	-2.12965	0.00295
ENST00000427177.3	TSS50995	42256	chr17:77257736-77500596	control	PininKD	42.9542	10.0295	-2.09855	-1.40698	0.04155
ENST00000432307.1	TSS124172	EIF4BP7	chrX:111619676-111621489	control	PininKD	0.84274	0.196554	-2.10016	-1.51002	0.0304
ENST00000466086.2	TSS5275	FTH1P2	chr1:228687414-228687826	control	PininKD	82.165	19.157	-2.10065	-2.77291	5e-05
ENST00000359467.5	TSS13897	ZNF33B	chr10:42574184-42638568	control	PininKD	3.46187	0.805806	-2.10305	-1.49196	0.0305
ENST00000354666.3	TSS102549	ELOVL2	chr6:10980758-11078226	control	PininKD	2.55187	0.5774	-2.14391	-2.09475	0.00325
ENST00000371625.5	TSS118561	PTGDS	chr9:136977504-136986410	control	PininKD	24.9958	5.64937	-2.14552	-1.96012	0.00895
ENST00000281416.9	TSS68219	MFSD6	chr2:190408354-190534722	control	PininKD	5.72356	1.2918	-2.14753	-1.50487	0.0394
ENST00000366185.2	TSS121561	KANTR	chrX:53093709-53167014	control	PininKD	1.58343	0.357087	-2.14871	-2.44116	0.0011
ENST00000256255.8	TSS114429	SARAF	chr8:30063011-30083467	control	PininKD	29.0809	6.55114	-2.15025	-1.43295	0.0307
ENST00000317775.8	TSS29540	NOS1	chr12:117208141-117452170	control	PininKD	4.27774	0.959762	-2.1561	-2.65845	0.0004
ENST00000319211.4	TSS94611	F2R	chr5:76403248-76735781	control	PininKD	11.6212	2.57477	-2.17424	-3.1185	5e-05
ENST00000225831.4	TSS49144	CCL2	chr17:34255217-34257203	control	PininKD	1.96587	0.434629	-2.17731	-1.34969	0.04855
ENST00000251081.6	TSS57101	DSC2	chr18:31058839-31162856	control	PininKD	3.7773	0.829104	-2.18773	-2.23801	0.00145
ENST00000370192.5	TSS8212	DPYD	chr1:97077742-97921049	control	PininKD	22.7096	4.9798	-2.18914	-1.48057	0.03905
ENST00000511213.1	TSS92893	RP11-362F19.1	chr4:141319449-141332618	control	PininKD	16.2882	3.54134	-2.20146	-1.57422	0.01545
ENST00000216297.4	TSS34895	SUPT16H	chr14:21351471-21384266	control	PininKD	29.0526	6.29981	-2.20529	-1.55052	0.03575
ENST00000434894.1	TSS71716	RPL22P11	chr2:109737138-109737523	control	PininKD	1.01428	0.218303	-2.21606	-0.962692	0.0366
ENST00000308031.7	TSS61300	ZNF471	chr19:56507842-56530221	control	PininKD	1.28998	0.2767	-2.22095	-1.51675	0.03615
ENST00000457828.4	TSS78198	LSS	chr21:46185078-46228824	control	PininKD	8.11733	1.7358	-2.2254	-2.00726	0.0072
ENST00000395080.5	TSS89807	SPP1	chr4:87975649-87983426	control	PininKD	16.8075	3.56673	-2.23643	-2.37107	0.00135
ENST00000263196.9	TSS79835	DGCR2	chr22:19036281-19128449	control	PininKD	14.4385	3.02333	-2.25571	-1.90701	0.00535
ENST00000369068.4	TSS3276	RPRD2	chr1:150363090-150476566	control	PininKD	11.9909	2.49659	-2.26391	-1.87819	0.0117
ENSG00000267002.1	TSS53519	RP11-242D8.1	chr17:43164182-43170403	control	PininKD	1.87218	0.389428	-2.26529	-2.1981	0.00175
ENST00000301015.11	TSS47629	PIEZO1	chr16:88706462-88785211	control	PininKD	10.4246	2.16041	-2.27061	-1.63088	0.03675
ENST00000287097.5	TSS101177	CD109	chr6:73693902-73828316	control	PininKD	5.68342	1.17361	-2.2758	-2.38039	0.0039
ENST00000423517.4	TSS109866	PCLO	chr7:82754012-83162930	control	PininKD	0.798344	0.164768	-2.27657	-2.29706	0.00165
ENST00000288670.11	TSS67619	FMNL2	chr2:152335236-152649834	control	PininKD	27.6018	5.66967	-2.28342	-1.79892	0.02395
ENST00000401878.5	TSS108309	RBM33	chr7:155611230-155781485	control	PininKD	3.44328	0.7039	-2.29034	-1.65808	0.02955
ENST00000544440.4	TSS31964	MYCBP2	chr13:77044654-77327050	control	PininKD	2.97922	0.59976	-2.31248	-1.70118	0.03035
ENST00000262138.3	TSS50547	CACNG4	chr17:66964909-67033398	control	PininKD	1.26744	0.252291	-2.32876	-1.94157	0.0076
ENST00000268042.6	TSS39219	ARRDC4	chr15:97960697-97973838	control	PininKD	11.11	2.20599	-2.33236	-3.14618	5e-05
ENSG00000257354.2	TSS24928	RP11-631N16.2	chr12:62601750-62622213	control	PininKD	1.84249	0.364157	-2.33903	-2.22712	0.00185
ENSG00000248810.1	TSS92893	RP11-362F19.1	chr4:141319449-141332618	control	PininKD	1.34929	0.264767	-2.3494	-2.31551	0.00095
ENST00000361264.6	TSS119052	DCAF12	chr9:34084331-34127399	control	PininKD	23.7083	4.65044	-2.34995	-1.59899	0.0421
ENST00000613132.2	TSS109304	IGFBP3	chr7:45912244-45921874	control	PininKD	344.637	67.4	-2.35426	-1.4928	0.03535
ENST00000398295.3	TSS71167	LDHAP7	chr2:84516454-84819589	control	PininKD	30.7859	6.00413	-2.35824	-2.53576	0.00105
ENSG00000266935.1	TSS59724	CTD-3234P18.2	chr19:36628792-36630190	control	PininKD	0.767328	0.148166	-2.37263	-1.43897	0.0423
ENST00000296498.3	TSS92643	PRSS12	chr4:118280037-118353003	control	PininKD	2.52971	0.487433	-2.37569	-2.31695	0.0021
ENST00000418100.3	TSS63046	ZNF724P	chr19:23221598-23250390	control	PininKD	2.26392	0.431797	-2.3904	-1.77524	0.0156
ENST00000339907.6	TSS101295	ZNF292	chr6:87151158-87264196	control	PininKD	5.98251	1.13683	-2.39573	-1.52984	0.02565
ENST00000372476.5	TSS1523	TIE1	chr1:43300992-43323108	control	PininKD	2.08466	0.394995	-2.39991	-1.90099	0.0239
ENST00000555004.1	TSS34229	C14orf132	chr14:96039323-96094080	control	PininKD	3.16601	0.593032	-2.41648	-2.95357	5e-05
ENST00000394479.3	TSS65937	REL	chr2:60881520-60931610	control	PininKD	4.0796	0.761148	-2.42218	-1.86952	0.0211
ENST00000360184.6	TSS34484	DYNC1H1	chr14:101964527-102066228	control	PininKD	38.7583	7.14922	-2.43865	-2.39423	0.0067
ENST00000303375.7	TSS50415	MRC2	chr17:62626030-62693597	control	PininKD	28.6019	5.25185	-2.44521	-1.7784	0.0214
ENST00000417358.1	TSS30179	NUS1P2	chr13:22894655-22916523	control	PininKD	14.1486	2.59027	-2.44948	-2.04755	0.0194
ENST00000299505.6	TSS59482	KIAA0355	chr19:34254536-34359412	control	PininKD	6.8729	1.25694	-2.45101	-1.75487	0.02095
ENST00000262738.5	TSS80882	CELSR1	chr22:46360833-46537170	control	PininKD	10.4883	1.86074	-2.49484	-1.82446	0.04505
ENST00000359246.6	TSS117513	PHF2	chr9:93576406-93679587	control	PininKD	9.79295	1.73504	-2.49678	-1.98244	0.02065
ENST00000535572.3	TSS23054	WNK1	chr12:752592-911452	control	PininKD	13.8913	2.44444	-2.50661	-1.96161	0.0136
ENST00000443617.4	TSS40501	HERC1	chr15:63608617-63833942	control	PininKD	3.69807	0.649204	-2.51003	-1.84856	0.0242
ENST00000394996.2	TSS15182	LDHAP5	chr10:118932673-118933295	control	PininKD	1.65953	0.289878	-2.51726	-1.60735	0.04325
ENST00000242209.6	TSS105861	FKBP9	chr7:32957403-33006931	control	PininKD	30.405	5.28548	-2.5242	-1.84441	0.02805
ENST00000429829.3	TSS123824	XIST	chrX:73792204-73852753	control	PininKD	19.6891	3.41691	-2.52663	-2.73928	0.0001
ENST00000405405.2	TSS103906	GAPDHP63	chr6:79953004-79954011	control	PininKD	0.936973	0.162579	-2.52687	-1.41596	0.04535
ENST00000465971.1	TSS107582	RP11-274B21.2	chr7:128651184-128652334	control	PininKD	6.48403	1.11897	-2.53472	-2.32425	0.0022
ENST00000403958.1	TSS100610	RP3-340B19.2	chr6:35555872-35556264	control	PininKD	6.04733	1.03829	-2.54208	-1.90081	0.0288
ENST00000339450.7	TSS118749	ERMP1	chr9:5629024-5833117	control	PininKD	8.8198	1.50429	-2.55167	-1.51771	0.04795
ENST00000374695.5	TSS6460	HSPG2	chr1:21812264-21937297	control	PininKD	29.0358	4.8913	-2.56954	-1.65879	0.0479
ENST00000366707.6	TSS5257	OBSCN	chr1:228203505-228378876	control	PininKD	2.13833	0.354937	-2.59085	-1.86304	0.0097
ENST00000379802.5	TSS99762	DSP	chr6:7541574-7586717	control	PininKD	27.8772	4.58934	-2.60273	-2.21505	0.0062
ENST00000271332.3	TSS2694	CELSR2	chr1:109250018-109275750	control	PininKD	40.8762	6.64239	-2.62149	-2.50114	0.0049
ENST00000527372.3	TSS52765	MYO18A	chr17:29073516-29180412	control	PininKD	29.566	4.76167	-2.6344	-2.07973	0.0095
ENSG00000250920.1	TSS92470	RP11-297P16.4	chr4:103548744-103719816	control	PininKD	21.637	3.43247	-2.65618	-2.86444	0.0031
ENST00000290271.4	TSS114311	STC1	chr8:23841914-23854807	control	PininKD	24.7847	3.8854	-2.67332	-4.11224	5e-05
ENST00000402744.6	TSS90727	CPE	chr4:165361193-165498320	control	PininKD	4.41669	0.681903	-2.69533	-1.29265	0.02895
ENST00000261609.9	TSS39467	HERC2	chr15:28111039-28322152	control	PininKD	3.75409	0.578687	-2.69761	-2.4088	0.00175
ENST00000314358.7	TSS95541	KDM3B	chr5:138352595-138437028	control	PininKD	10.5996	1.63159	-2.69966	-1.72503	0.0205
ENST00000291688.3	TSS78204	MCM3AP	chr21:46229216-46286297	control	PininKD	6.74855	1.03824	-2.70043	-1.6926	0.04205
ENST00000382952.5	TSS91083	CTBP1	chr4:1211447-1288291	control	PininKD	31.6519	4.8053	-2.71959	-2.44101	0.0008
ENST00000370056.6	TSS8290	VAV3	chr1:107571159-107994607	control	PininKD	1.76116	0.267224	-2.72041	-1.85027	0.0145
ENST00000505699.3	TSS50091	ABCC3	chr17:50634776-50692252	control	PininKD	32.8792	4.98558	-2.72134	-1.97152	0.0078
ENST00000618852.2	TSS6680	WASF2	chr1:27404225-27490158	control	PininKD	47.1584	7.08793	-2.73408	-2.1697	0.00335
ENST00000343200.7	TSS94738	VCAN	chr5:83471464-83582303	control	PininKD	29.0239	4.27262	-2.76405	-1.90869	0.0084
ENST00000301067.9	TSS27762	KMT2D	chr12:48995148-49059774	control	PininKD	11.2723	1.64557	-2.77612	-2.25599	0.035
ENST00000361311.4	TSS6074	CLSTN1	chr1:9651731-9824526	control	PininKD	69.8794	10.1148	-2.78841	-1.743	0.0451
ENST00000374431.5	TSS119992	LPAR1	chr9:110873262-111038458	control	PininKD	4.51661	0.652373	-2.79147	-2.27475	0.04265
ENST00000356805.6	TSS65867	SPTBN1	chr2:54456284-54671445	control	PininKD	56.0958	7.97905	-2.8136	-2.58254	0.00255
ENSG00000074410.11	TSS40489	CA12	chr15:63321377-63382161	control	PininKD	1.68372	0.238762	-2.81801	-1.6258	0.01715
ENST00000603191.1	TSS104978	RP11-230C9.2	chr6:156776359-156777077	control	PininKD	1.39934	0.197866	-2.82215	-1.57877	0.0489
ENST00000561504.1	TSS12386	ADIRF	chr10:86935539-87024732	control	PininKD	642.536	89.2488	-2.84787	-2.50458	0.0067
ENST00000306749.2	TSS55235	FASN	chr17:82078337-82098332	control	PininKD	29.8526	4.0627	-2.87735	-2.43766	0.00695
ENST00000264436.6	TSS70937	ADD2	chr2:70607617-70768225	control	PininKD	1.4734	0.19612	-2.90934	-2.03981	0.00825
ENST00000261847.5	TSS40107	SECISBP2L	chr15:48988475-49046563	control	PininKD	4.9216	0.653778	-2.91225	-1.94948	0.04495
ENST00000254051.8	TSS53258	TNS4	chr17:40475827-40501597	control	PininKD	6.23451	0.819408	-2.92762	-1.63144	0.0184
ENSG00000128000.13	TSS63528	ZNF780B	chr19:40028259-40094406	control	PininKD	1.36174	0.176052	-2.95137	-1.79303	0.0464
ENST00000311160.11	TSS109319	TNS3	chr7:47275153-47582558	control	PininKD	14.8662	1.89673	-2.97045	-2.29065	0.00685
ENST00000358025.5	TSS33474	SYNE2	chr14:63852982-64338599	control	PininKD	8.62287	1.05483	-3.03116	-2.41805	0.0078
ENST00000320246.7	TSS117986	NEK6	chr9:124257605-124353307	control	PininKD	18.786	2.23868	-3.06894	-1.92662	0.01105
ENST00000369558.3	TSS2905	HIPK1	chr1:113923999-113977804	control	PininKD	5.92516	0.704492	-3.0722	-2.02198	0.01885
ENST00000310441.9	TSS124771	HCFC1	chrX:153947552-153971807	control	PininKD	10.6484	1.19984	-3.14972	-2.21625	0.0149
ENST00000393437.5	TSS71586	LONRF2	chr2:100273290-100322733	control	PininKD	1.10994	0.122518	-3.17942	-2.50247	0.00395
ENST00000296591.7	TSS97845	EDIL3	chr5:83940553-84490765	control	PininKD	4.67511	0.502647	-3.21738	-1.70925	0.03975
ENST00000293897.5	TSS41810	SSTR5	chr16:1078780-1080142	control	PininKD	1.25562	0.132368	-3.24578	-2.04069	0.03435
ENST00000280612.7	TSS92830	SLC7A11	chr4:138027421-138242349	control	PininKD	13.5051	1.39313	-3.2771	-2.37035	0.01735
ENST00000319121.3	TSS53389	KLHL11	chr17:41853544-41865431	control	PininKD	2.88852	0.296059	-3.28638	-1.55	0.04845
ENST00000389561.4	TSS26456	EP400	chr12:131949919-132081102	control	PininKD	10.2888	1.04306	-3.30217	-2.50331	0.00345
ENST00000528037.1	TSS17183	INCENP	chr11:62123972-62153163	control	PininKD	113.446	10.6915	-3.40746	-2.39558	0.0019
ENST00000359634.7	TSS68293	SLC39A10	chr2:195575976-195737702	control	PininKD	9.03958	0.842591	-3.42335	-2.65511	0.00275
ENST00000532567.3	TSS22657	RPS25	chr11:118998141-119030906	control	PininKD	139.861	12.6876	-3.46251	-0.817831	0.04875
ENST00000343218.7	TSS98879	DPYSL3	chr5:147390810-147510056	control	PininKD	9.18392	0.82398	-3.47843	-1.58641	0.00465
ENST00000323853.7	TSS71439	SNRNP200	chr2:96274335-96305515	control	PininKD	32.4985	2.78877	-3.54267	-2.41583	0.0158
ENST00000155926.6	TSS65151	TRIB2	chr2:12716888-12742734	control	PininKD	8.79098	0.753296	-3.54473	-2.27712	0.0483
ENST00000407644.4	TSS70938	ADD2	chr2:70607617-70768225	control	PininKD	6.38369	0.537175	-3.57093	-2.80952	0.00175
ENST00000378357.6	TSS116876	CA9	chr9:35658289-35681159	control	PininKD	75.6593	6.27669	-3.59144	-2.25025	0.0225
ENST00000360110.6	TSS88300	TFRC	chr3:196027182-196082189	control	PininKD	29.9102	2.4142	-3.63102	-2.61371	0.00295
ENST00000382333.1	TSS91360	FGFBP1	chr4:15935568-15938740	control	PininKD	94.1896	7.45371	-3.65954	-4.02946	5e-05
ENST00000217939.6	TSS122913	MXRA5	chrX:3308564-3346641	control	PininKD	22.5471	1.27618	-4.14304	-5.61565	5e-05
ENST00000420463.5	TSS24437	EIF4B	chr12:53006157-53079420	control	PininKD	22.6357	1.17219	-4.27133	-0.778072	0.0438
ENSG00000234626.1	TSS80398	RP1-149A16.12	chr22:32327170-32343105	control	PininKD	2.00645	0.100817	-4.31484	-4.21126	5e-05
ENST00000406438.3	TSS48531	SMCR8	chr17:18315309-18323203	control	PininKD	6.49298	0.30823	-4.3968	-3.75135	0.00055
ENST00000558733.3	TSS40364	ADAM10	chr15:58587506-58749978	control	PininKD	37.1382	1.43009	-4.69873	-0.8537	0.04715
ENST00000366843.4	TSS10567	ENAH	chr1:225486834-225653142	control	PininKD	11.463	0.396757	-4.85258	-1.35426	0.0377
ENST00000449749.1	TSS19521	AC068580.7	chr11:1776929-1778388	control	PininKD	2.18843	0.0583987	-5.22781	-0.852636	0.0315
ENST00000216286.7	TSS35592	NID2	chr14:51989474-52069228	control	PininKD	27.8667	0.683179	-5.35013	-1.1987	0.03945
ENST00000445724.3	TSS78139	PTTG1IP	chr21:44849584-44873903	control	PininKD	0.79815	0.000189494	-12.0403	-0.0250205	0.0211
ENST00000439647.3	TSS84273	AP2M1	chr3:184134018-184684758	control	PininKD	10.8887	0.000191111	-15.7981	-0.0160666	0.03635
ENST00000559838.3	TSS36650	MOK	chr14:102080737-102305200	control	PininKD	0.971045	1.44662e-09	-29.3223	-1.96162e-07	0.0249
ENST00000460083.1	TSS84341	POLR2H	chr3:184134018-184684758	control	PininKD	2.48612	1.28888e-10	-34.1671	-1.2e-08	0.00825
ENST00000618022.2	TSS53699	PLCD3	chr17:45023339-45144181	control	PininKD	14.3187	4.07931e-18	-61.6062	-8.14951e-16	0.0388
ENST00000503081.1	TSS99619	GNB2L1	chr5:181236908-181272307	control	PininKD	7.13267	6.3353e-20	-66.6096	-1.73085e-17	0.03265
ENST00000443521.1	TSS49367	STARD3	chr17:39637064-39663484	control	PininKD	44.3166	1.43866e-19	-68.0617	-4.80249e-17	0.0406
ENST00000597298.3	TSS62034	GPR108	chr19:6677703-6737603	control	PininKD	1.82758	3.70603e-22	-72.0625	-1.53927e-19	0.0316
ENST00000523108.3	TSS99522	MGAT4B	chr5:179797596-179907859	control	PininKD	0.921896	3.9877e-51	-167.305	-5.80756e-48	0.0267

## Sheet: CtBP1_KD
Table S2. Significant transcripts that are differentially expressed between Control and CtBP1_KD cancer cells.
Transcript Identifier	TSS_ID	Gene	Locus	Sample_1	Sample_2	Value_1	Value_2	Log2(fold_change)	Test_stat	p_value
ENST00000574340.1	TSS42038	SRRM2	chr16:2737075-2777297	control	CtBP1-KD	1.65612e-99	4.26932	330.237	2.41749e-96	0.03485
ENST00000525972.3	TSS19981	EIF4G2	chr11:10783312-10809110	control	CtBP1-KD	2.45548e-65	1.14718	214.827	2.35882e-62	0.028
ENST00000524068.3	TSS99528	C5orf45	chr5:179797596-179907859	control	CtBP1-KD	2.84328e-61	1.02222	201.162	2.393e-58	0.01975
ENST00000586963.1	TSS59704	CAPNS1	chr19:36139574-36150353	control	CtBP1-KD	6.89553e-42	1.74952	137.542	4.10457e-39	0.0357
ENST00000549870.3	TSS27786	TUBA1B	chr12:49127781-49147869	control	CtBP1-KD	8.0206e-40	0.950573	129.8	4.45203e-37	0.0368
ENST00000561008.3	TSS58389	CERS4	chr19:7958578-8489114	control	CtBP1-KD	6.11094e-31	1.88543	101.283	2.43052e-28	0.0356
ENST00000481995.3	TSS49899	HOXB-AS3	chr17:48540893-48606414	control	CtBP1-KD	6.84808e-31	2.03111	101.226	2.66518e-28	0.00805
ENST00000518702.3	TSS99519	MGAT4B	chr5:179797596-179907859	control	CtBP1-KD	2.8885e-27	1.43631	88.6841	1.0349e-24	0.01355
ENST00000594009.3	TSS60690	FLT3LG	chr19:49446297-49492308	control	CtBP1-KD	1.95069e-20	1.23262	65.7763	1.22255e-17	0.01805
ENST00000529259.1	TSS21231	FAU	chr11:65120627-65134533	control	CtBP1-KD	6.3119e-18	0.808639	56.8302	3.59847e-15	0.0461
ENST00000509535.3	TSS99625	GNB2L1	chr5:181236908-181272307	control	CtBP1-KD	1.7507e-17	1.17682	55.8997	3.08874e-15	0.0255
ENST00000435761.3	TSS84305	PSMD2	chr3:184134018-184684758	control	CtBP1-KD	2.61851e-14	0.856885	44.8954	2.93004e-11	0.02585
ENST00000278279.5	TSS20975	TUT1	chr11:62559600-62592177	control	CtBP1-KD	9.54071e-14	1.54406	43.8796	1.65259e-11	0.04925
ENST00000592808.1	TSS62478	HOOK2	chr19:12763002-12874951	control	CtBP1-KD	7.80922e-11	3.158	35.235	2.72922e-08	0.0015
ENST00000610414.2	TSS76607	ARFRP1	chr20:63657809-63743505	control	CtBP1-KD	2.80579e-09	1.80832	29.2636	9.3e-07	0.01995
ENST00000584857.1	TSS50506	CEP95	chr17:64499615-64662068	control	CtBP1-KD	1.37524e-08	1.10204	26.2559	1.5367e-06	0.0449
ENST00000590325.1	TSS58725	CALR	chr19:12938577-12944489	control	CtBP1-KD	3.02353e-07	0.840157	21.406	4.20453e-05	0.01585
ENST00000540651.3	TSS5232	ARF1	chr1:228082659-228099212	control	CtBP1-KD	3.81946e-05	1.43976	15.2021	0.0108792	0.03295
ENST00000382456.5	TSS84270	AP2M1	chr3:184134018-184684758	control	CtBP1-KD	0.000366797	3.25415	13.115	0.0157841	0.02315
ENST00000380989.4	TSS13337	PITRM1	chr10:3066332-3172841	control	CtBP1-KD	0.000142023	1.09636	12.9143	0.0281385	0.0243
ENST00000564370.3	TSS41762	STUB1	chr16:636816-768865	control	CtBP1-KD	0.00109754	6.70207	12.5761	0.0184983	0.03655
ENST00000518825.3	TSS95565	CTNNA1	chr5:138610966-138935034	control	CtBP1-KD	0.000157016	0.946763	12.5579	0.0177219	0.01465
ENST00000423665.4	TSS58218	HSD11B1L	chr19:5674946-5720572	control	CtBP1-KD	0.000829352	1.05557	10.3137	0.0139636	0.0265
ENST00000309758.5	TSS3915	HSPA6	chr1:161505429-161678654	control	CtBP1-KD	0.161451	83.5896	9.01609	5.22905	0.01005
ENST00000260227.4	TSS22249	MMP7	chr11:102520507-102530753	control	CtBP1-KD	10.5385	387.206	5.19935	4.58002	5e-05
ENST00000256447.4	TSS97553	CD180	chr5:67182274-67196799	control	CtBP1-KD	0.228189	6.36748	4.80242	3.69162	0.00075
ENST00000005180.6	TSS109757	CCL26	chr7:75769532-75789896	control	CtBP1-KD	0.966971	21.7232	4.48962	2.45182	0.01815
ENST00000376085.3	TSS6188	LRRC38	chr1:13474976-13516270	control	CtBP1-KD	0.147642	2.62288	4.15097	2.70533	0.0212
ENST00000278742.5	TSS19285	ST14	chr11:130159561-130210376	control	CtBP1-KD	0.180277	3.18569	4.14332	3.35178	0.0013
ENST00000393946.4	TSS17675	SYT12	chr11:67006777-67050863	control	CtBP1-KD	0.0621783	1.09131	4.13351	2.45361	0.01765
ENST00000409204.4	TSS31879	PCDH20	chr13:61409684-61427946	control	CtBP1-KD	0.102685	1.42418	3.79383	2.24853	0.029
ENST00000302097.3	TSS80013	ZNF280A	chr22:22513735-22520270	control	CtBP1-KD	0.14472	1.82628	3.65758	2.37137	0.01285
ENST00000321753.5	TSS79414	FAM109B	chr22:42074250-42079441	control	CtBP1-KD	0.0881358	1.00965	3.51799	2.23645	0.02455
ENST00000369303.6	TSS104066	EPHA7	chr6:93240019-93419547	control	CtBP1-KD	0.108618	1.15544	3.41111	2.26523	0.0146
ENST00000371225.3	TSS7656	TACSTD2	chr1:58575422-58577773	control	CtBP1-KD	4.00985	42.0391	3.39011	3.97083	5e-05
ENST00000370526.3	TSS124554	LDOC1	chrX:141175744-141177125	control	CtBP1-KD	6.68184	67.3074	3.33245	3.69972	5e-05
ENST00000247452.3	TSS124564	MAGEC2	chrX:142202344-142205290	control	CtBP1-KD	0.62361	5.91779	3.24634	2.26542	0.0125
ENST00000378858.4	TSS75535	LRRN4	chr20:6040777-6054049	control	CtBP1-KD	0.107158	1.00218	3.22534	1.93111	0.03445
ENST00000553883.1	TSS36459	ASB2	chr14:93934152-93976791	control	CtBP1-KD	0.166203	1.36661	3.03958	1.83106	0.04375
ENST00000242208.4	TSS109160	INHBA	chr7:41667167-41779388	control	CtBP1-KD	0.485862	3.89822	3.0042	2.23717	0.0025
ENST00000608703.1	TSS100382	HSPA1A	chr6:31815463-31817946	control	CtBP1-KD	25.5206	197.159	2.94962	2.99559	0.0002
ENST00000252997.2	TSS76549	GATA5	chr20:62463496-62475970	control	CtBP1-KD	0.235665	1.79074	2.92575	2.1461	0.0132
ENST00000311028.4	TSS115601	NCALD	chr8:101686542-102124907	control	CtBP1-KD	1.06886	8.06184	2.91504	1.86304	0.02855
ENST00000254322.2	TSS62608	DNAJB1	chr19:14514769-14565980	control	CtBP1-KD	51.8169	370.335	2.83733	2.21608	0.0104
ENST00000395748.5	TSS89593	AREG	chr4:74445133-74455009	control	CtBP1-KD	6.56901	41.9146	2.67371	2.88933	0.0002
ENST00000304129.6	TSS15105	AFAP1L2	chr10:114294823-114404756	control	CtBP1-KD	1.66124	10.1804	2.61546	2.57059	0.0002
ENST00000359586.8	TSS13082	DMBT1	chr10:122560664-122643736	control	CtBP1-KD	0.392816	2.40547	2.61439	1.38653	0.0351
ENST00000368012.3	TSS9513	PVRL4	chr1:161070994-161089599	control	CtBP1-KD	0.201593	1.20418	2.57854	1.66944	0.03195
ENST00000450315.5	TSS58276	EMR1	chr19:6887565-6940459	control	CtBP1-KD	0.672242	3.88483	2.5308	1.76841	0.0322
ENST00000369085.5	TSS13010	BAG3	chr10:119651369-119677819	control	CtBP1-KD	20.6362	112.54	2.44719	2.95918	0.00015
ENST00000394825.3	TSS24389	NR4A1	chr12:52022831-52059507	control	CtBP1-KD	8.51499	45.4783	2.4171	2.0669	0.03405
ENST00000235382.6	TSS4493	RGS2	chr1:192809038-192812283	control	CtBP1-KD	1.08104	5.7652	2.41495	1.83941	0.01825
ENST00000478294.1	TSS13376	RP13-463N16.6	chr10:5594990-5596118	control	CtBP1-KD	1.11954	5.88936	2.3952	1.75989	0.027
ENST00000293851.7	TSS45173	PRSS33	chr16:2783952-2787948	control	CtBP1-KD	0.951132	4.97494	2.38696	1.66148	0.0428
ENST00000289166.5	TSS6660	FAM46B	chr1:27005019-27012836	control	CtBP1-KD	0.521246	2.69489	2.37019	1.8779	0.01555
ENST00000341491.6	TSS4975	ATF3	chr1:212565333-212620777	control	CtBP1-KD	6.26708	32.3255	2.36681	1.81222	0.01175
ENST00000375650.4	TSS100383	HSPA1B	chr6:31827734-31830255	control	CtBP1-KD	17.1816	87.4938	2.34832	2.73214	0.00035
ENST00000294435.7	TSS376	RBP7	chr1:9997205-10016020	control	CtBP1-KD	1.93619	9.81217	2.34135	1.8227	0.0204
ENST00000371697.3	TSS14686	ANKRD1	chr10:90912095-90921276	control	CtBP1-KD	0.824018	4.14693	2.3313	1.59385	0.0429
ENST00000248437.6	TSS73427	TUBA4A	chr2:219229756-219278170	control	CtBP1-KD	13.2506	66.4084	2.32531	1.77324	0.0265
ENST00000473603.1	TSS16409	RP1-89D4.1	chr11:33237007-33237409	control	CtBP1-KD	4.64458	22.2731	2.26168	1.70854	0.0175
ENST00000316495.5	TSS108422	ZFAND2A	chr7:1152070-1165267	control	CtBP1-KD	15.5636	74.6322	2.26162	1.93031	0.02085
ENST00000558984.1	TSS35641	BMP4	chr14:53949735-53958761	control	CtBP1-KD	1.25804	5.92335	2.23523	1.80846	0.02545
ENST00000400946.2	TSS10884	LINC01139	chr1:238480383-238538305	control	CtBP1-KD	2.56253	10.7624	2.07036	1.80965	0.01145
ENSG00000173727.9	TSS17464	CMB9-22P13.1	chr11:65455257-65466720	control	CtBP1-KD	2.24192	9.37318	2.06381	2.07164	0.0046
ENST00000287590.5	TSS69146	B3GNT7	chr2:231395542-231401164	control	CtBP1-KD	0.518834	2.09612	2.01437	1.77435	0.02465
ENST00000593804.3	TSS63683	DEDD2	chr19:42198597-42220140	control	CtBP1-KD	18.1624	73.3234	2.01332	1.92343	0.027
ENST00000270800.1	TSS6555	IL22RA1	chr1:24119770-24143121	control	CtBP1-KD	0.500332	1.92761	1.94585	1.56572	0.03615
ENST00000244050.2	TSS74969	SNAI1	chr20:49982998-49988886	control	CtBP1-KD	3.91377	14.6822	1.90743	1.94014	0.00635
ENST00000453464.2	TSS5698	RNF223	chr1:1070965-1074307	control	CtBP1-KD	1.55531	5.73233	1.88192	1.59662	0.0303
ENST00000216117.8	TSS79110	HMOX1	chr22:35380360-35394214	control	CtBP1-KD	111.84	405.275	1.85747	1.70607	0.0288
ENST00000341865.6	TSS103462	C6orf132	chr6:42101117-42142619	control	CtBP1-KD	1.35232	4.86813	1.84793	2.02672	0.00695
ENSG00000249306.3	TSS96391	LINC01411	chr5:174336294-174532457	control	CtBP1-KD	0.245848	0.87979	1.8394	2.33825	0.00135
ENST00000340857.3	TSS79207	H1F0	chr22:37805092-37807436	control	CtBP1-KD	5.99197	21.4248	1.83818	2.41394	0.0011
ENST00000399775.2	TSS119069	ENHO	chr9:34521039-34524241	control	CtBP1-KD	2.21131	7.89902	1.83677	1.61755	0.03625
ENST00000377325.1	TSS100081	ZNF165	chr6:28078791-28089563	control	CtBP1-KD	5.46233	19.4079	1.82906	1.90274	0.00985
ENST00000375533.5	TSS11579	BAMBI	chr10:28677341-28682939	control	CtBP1-KD	2.87773	10.0618	1.80589	1.68849	0.02415
ENST00000322177.5	TSS40919	RPP25	chr15:74954415-75021496	control	CtBP1-KD	4.61482	15.9608	1.79018	1.99969	0.0067
ENST00000309166.5	TSS19897	NRIP3	chr11:8980575-9004049	control	CtBP1-KD	3.14441	10.8679	1.78921	1.98371	0.00735
ENST00000196371.7	TSS97281	OXCT1	chr5:41730064-41872241	control	CtBP1-KD	1.78167	6.08962	1.77312	1.81621	0.0138
ENST00000392452.2	TSS88162	MB21D2	chr3:192796814-192918161	control	CtBP1-KD	0.806718	2.67229	1.72794	1.42846	0.04645
ENST00000230990.6	TSS98706	HBEGF	chr5:140332842-140346631	control	CtBP1-KD	3.78837	12.5298	1.72571	1.85793	0.01095
ENST00000297375.4	TSS108306	EN2	chr7:155458128-155464831	control	CtBP1-KD	0.894438	2.89739	1.6957	1.59229	0.0289
ENST00000368223.3	TSS9315	NES	chr1:156668762-156677397	control	CtBP1-KD	1.05012	3.39578	1.69318	1.82685	0.0145
ENST00000248958.4	TSS78526	SDF2L1	chr22:21642260-21644298	control	CtBP1-KD	11.2122	35.2589	1.65292	1.89618	0.008
ENST00000263464.5	TSS18533	BIRC3	chr11:102317449-102339403	control	CtBP1-KD	3.76063	11.6896	1.63618	1.70603	0.0167
ENST00000597279.3	TSS60571	EMP3	chr19:48296456-48330553	control	CtBP1-KD	35.9285	111.042	1.6279	1.47888	0.0465
ENST00000397381.4	TSS58871	UCA1	chr19:15827044-15836320	control	CtBP1-KD	109.852	335.793	1.61201	1.82671	0.01425
ENST00000369583.3	TSS12856	DUSP5	chr10:110497837-110511544	control	CtBP1-KD	16.6177	49.3806	1.57122	1.73485	0.02095
ENST00000263038.6	TSS13485	PHYH	chr10:13277795-13302412	control	CtBP1-KD	8.95962	25.8538	1.52887	1.81243	0.01255
ENST00000562197.2	TSS18129	TPBGL	chr11:75208053-75243697	control	CtBP1-KD	2.51756	7.14262	1.50443	1.47307	0.04305
ENST00000322128.4	TSS115452	TSPYL5	chr8:97273473-97277964	control	CtBP1-KD	1.06171	2.94536	1.47206	1.51605	0.03075
ENST00000495827.2	TSS118895	PTPLAD2	chr9:20999514-21031636	control	CtBP1-KD	0.781903	2.16317	1.46808	1.58184	0.0265
ENST00000257836.3	TSS16395	PRRG4	chr11:32829942-32858123	control	CtBP1-KD	1.41248	3.76966	1.41621	1.50225	0.0356
ENST00000562057.3	TSS37532	SPINT1	chr15:40835807-40858207	control	CtBP1-KD	12.197	31.6387	1.37516	1.54248	0.03365
ENST00000348367.6	TSS15083	GPAM	chr10:112149863-112215377	control	CtBP1-KD	2.25101	5.82055	1.37058	1.57391	0.0314
ENST00000264071.4	TSS62002	TUBB4A	chr19:6494318-6502848	control	CtBP1-KD	19.7178	49.7452	1.33506	1.71805	0.0176
ENST00000284523.1	TSS5231	WNT3A	chr1:228007050-228061260	control	CtBP1-KD	3.31258	8.33878	1.33188	1.48965	0.0365
ENST00000344293.5	TSS11252	TAF3	chr10:7818503-8016627	control	CtBP1-KD	4.43768	11.1406	1.32795	1.38468	0.04325
ENST00000245323.4	TSS32191	EFNB2	chr13:106489730-106535114	control	CtBP1-KD	2.16622	5.38562	1.31393	1.48875	0.03175
ENST00000331163.8	TSS80677	PDGFB	chr22:39223358-39244751	control	CtBP1-KD	2.51414	6.22201	1.30732	1.40838	0.03995
ENST00000299441.4	TSS19789	DCHS1	chr11:6621322-6655854	control	CtBP1-KD	1.75158	4.2903	1.29242	1.58367	0.02605
ENST00000497571.3	TSS13349	KLF6	chr10:3775995-3785281	control	CtBP1-KD	22.28	53.4828	1.26333	1.42906	0.04425
ENST00000372638.3	TSS7150	CITED4	chr1:40861050-40862366	control	CtBP1-KD	44.398	106.274	1.25923	1.53708	0.0256
ENST00000382723.4	TSS88671	MSX1	chr4:4859665-4863936	control	CtBP1-KD	9.71998	23.1405	1.25139	1.46218	0.04125
ENST00000372764.3	TSS12188	PLAU	chr10:73909176-73922777	control	CtBP1-KD	35.374	81.1353	1.19764	1.57899	0.0269
ENST00000612155.1	TSS106572	SRRM3	chr7:76201899-76287288	control	CtBP1-KD	8.76477	20.0541	1.19411	1.43974	0.0353
ENST00000251287.2	TSS57799	HCN2	chr19:589892-617159	control	CtBP1-KD	15.7528	35.7148	1.18091	1.65729	0.01945
ENST00000528157.3	TSS82198	MANF	chr3:51385046-51389397	control	CtBP1-KD	55.3139	123.898	1.16343	1.40238	0.0443
ENST00000336180.4	TSS106456	LIMK1	chr7:74082932-74122525	control	CtBP1-KD	43.0324	91.7252	1.0919	1.46839	0.0355
ENST00000339276.5	TSS1000	SFN	chr1:26863137-26864457	control	CtBP1-KD	61.3654	121.807	0.989102	1.3992	0.0469
ENST00000449283.1	TSS122506	SPANXB2	chrX:141002590-141003706	control	CtBP1-KD	288.666	136.735	-1.07802	-1.45402	0.03685
ENST00000264748.6	TSS88471	FGFRL1	chr4:1009935-1026897	control	CtBP1-KD	41.0962	19.3411	-1.08733	-1.4142	0.0441
ENST00000369783.4	TSS15002	CALHM3	chr10:103472803-103479240	control	CtBP1-KD	30.5598	13.5553	-1.17278	-1.57464	0.0213
ENST00000376588.3	TSS117290	PSAT1	chr9:78297142-78330093	control	CtBP1-KD	56.4527	24.5041	-1.20402	-1.46523	0.04045
ENST00000379375.5	TSS99829	EDN1	chr6:12290362-12297194	control	CtBP1-KD	66.4286	27.9497	-1.24897	-1.63581	0.02595
ENSG00000250420.6	TSS99473	AACSP1	chr5:178764860-178818435	control	CtBP1-KD	0.748547	0.28732	-1.38144	-1.52799	0.02835
ENST00000338380.2	TSS76207	SLPI	chr20:45252238-45254564	control	CtBP1-KD	1118.81	416.853	-1.42436	-1.65923	0.0231
ENST00000398295.3	TSS71167	LDHAP7	chr2:84516454-84819589	control	CtBP1-KD	30.2219	10.8736	-1.47476	-1.62206	0.0357
ENSG00000223768.1	TSS77362	LINC00205	chr21:45293284-45297354	control	CtBP1-KD	4.79863	1.70727	-1.49093	-1.62104	0.037
ENST00000282561.3	TSS101667	GJA1	chr6:121435691-121449727	control	CtBP1-KD	9.26188	3.20603	-1.53052	-1.62737	0.0244
ENST00000317775.8	TSS29540	NOS1	chr12:117208141-117452170	control	CtBP1-KD	4.19795	1.43759	-1.54603	-1.7273	0.0229
ENST00000409304.3	TSS73524	SERPINE2	chr2:223975111-224039319	control	CtBP1-KD	74.9842	25.1844	-1.57405	-1.70675	0.0168
ENST00000442253.2	TSS100965	PAQR8	chr6:52361420-52407777	control	CtBP1-KD	4.56647	1.45409	-1.65096	-1.76614	0.01845
ENST00000408939.3	TSS72726	TTC30B	chr2:177548997-177553014	control	CtBP1-KD	1.58446	0.49538	-1.67738	-1.51202	0.03375
ENST00000268042.6	TSS39219	ARRDC4	chr15:97960697-97973838	control	CtBP1-KD	10.9194	3.39723	-1.68447	-1.84209	0.0126
ENST00000292408.6	TSS96484	FGFR4	chr5:177086885-177098144	control	CtBP1-KD	6.40023	1.81934	-1.81471	-1.6579	0.03385
ENST00000199448.6	TSS105945	EPDR1	chr7:37683795-38025695	control	CtBP1-KD	17.7631	5.03131	-1.81988	-1.94064	0.00605
ENST00000389201.5	TSS64375	LRRC4B	chr19:50516891-50568045	control	CtBP1-KD	7.3093	2.04012	-1.84108	-1.92053	0.01165
ENST00000369409.6	TSS3009	PHGDH	chr1:119659797-119744215	control	CtBP1-KD	107.177	28.0182	-1.93556	-2.20708	0.0036
ENST00000258829.5	TSS35372	NKX2-8	chr14:36580578-36582607	control	CtBP1-KD	5.42423	1.38168	-1.97299	-1.79281	0.018
ENST00000371625.5	TSS118561	PTGDS	chr9:136977504-136986410	control	CtBP1-KD	24.5253	5.89925	-2.05567	-1.78491	0.0147
ENST00000382333.1	TSS91360	FGFBP1	chr4:15935568-15938740	control	CtBP1-KD	92.3506	22.1968	-2.05677	-2.18025	0.0034
ENST00000319694.2	TSS105776	PRR15	chr7:29563810-29567295	control	CtBP1-KD	2.12822	0.496368	-2.10016	-1.49535	0.04555
ENST00000371149.5	TSS76479	APCDD1L	chr20:58459100-58515131	control	CtBP1-KD	7.09906	1.65123	-2.10409	-1.914	0.01515
ENSG00000223786.1	TSS101180	RP11-554D15.1	chr6:74069450-74734279	control	CtBP1-KD	1.08332	0.233496	-2.214	-2.59087	0.00135
ENST00000217939.6	TSS122913	MXRA5	chrX:3308564-3346641	control	CtBP1-KD	22.121	4.62698	-2.25727	-2.51358	0.00085
ENST00000257435.9	TSS98150	NREP	chr5:111496032-112017309	control	CtBP1-KD	53.3753	10.4906	-2.34708	-1.88899	0.01735
ENST00000370056.6	TSS8290	VAV3	chr1:107571159-107994607	control	CtBP1-KD	1.73021	0.331928	-2.38201	-1.61116	0.0338
ENST00000262138.3	TSS50547	CACNG4	chr17:66964909-67033398	control	CtBP1-KD	1.24599	0.223418	-2.47948	-1.74373	0.0358
ENST00000566747.1	TSS18185	RP11-21L23.2	chr11:76800363-76804555	control	CtBP1-KD	1.66953	0.288093	-2.53484	-2.09928	0.01135
ENST00000555004.1	TSS34229	C14orf132	chr14:96039323-96094080	control	CtBP1-KD	3.11001	0.528033	-2.55822	-2.42435	0.00725
ENST00000299164.3	TSS19293	ADAMTS15	chr11:130448973-130476641	control	CtBP1-KD	2.74157	0.453371	-2.59624	-1.98837	0.0299
ENST00000319211.4	TSS94611	F2R	chr5:76403248-76735781	control	CtBP1-KD	11.4165	1.83652	-2.63607	-3.03087	0.00025
ENSG00000234626.1	TSS80398	RP1-149A16.12	chr22:32327170-32343105	control	CtBP1-KD	1.96726	0.278596	-2.81994	-2.61433	0.0007
ENST00000274609.5	TSS99485	ADAMTS2	chr5:179110850-179345430	control	CtBP1-KD	3.11318	0.392658	-2.98705	-1.52078	0.03735
ENST00000354666.3	TSS102549	ELOVL2	chr6:10980758-11078226	control	CtBP1-KD	2.50477	0.306165	-3.03229	-2.00875	0.02965
ENST00000305139.8	TSS69287	UGT1A6	chr2:233617644-233773310	control	CtBP1-KD	32.2042	3.92921	-3.03494	-1.52099	0.0135
ENST00000358321.3	TSS78736	SUSD2	chr22:24181258-24189110	control	CtBP1-KD	12.1146	1.46751	-3.04531	-3.42526	0.00015
ENST00000374431.5	TSS119992	LPAR1	chr9:110873262-111038458	control	CtBP1-KD	4.43891	0.526114	-3.07676	-2.19938	0.01435
ENST00000555447.3	TSS36248	STON2	chr14:81260655-81436465	control	CtBP1-KD	1.20162	0.140864	-3.09261	-1.62778	0.01175
ENST00000393414.4	TSS66808	IL1R2	chr2:101991843-102028544	control	CtBP1-KD	4.40058	0.503665	-3.12716	-1.80998	0.026
ENST00000220772.5	TSS114614	SFRP1	chr8:41261957-41309497	control	CtBP1-KD	9.27414	1.02044	-3.18403	-2.30926	0.00165
ENST00000438495.3	TSS101723	NCOA7	chr6:125781160-125932030	control	CtBP1-KD	17.5938	1.88077	-3.22567	-2.17686	0.0124
ENST00000441623.1	TSS21525	MRGPRF	chr11:69004393-69018447	control	CtBP1-KD	0.822635	0.0875784	-3.23161	-1.94046	0.048
ENST00000581294.2	TSS52599	TUFMP1	chr17:27082689-27084036	control	CtBP1-KD	2.25827	0.235161	-3.26349	-2.14626	0.0194
ENSG00000234593.1	TSS6195	RP4-704D23.1	chr1:14348954-14351023	control	CtBP1-KD	6.53478	0.614334	-3.41104	-2.77217	0.00215
ENST00000371817.5	TSS118440	COL5A1	chr9:134641773-134844843	control	CtBP1-KD	34.4301	3.22654	-3.41561	-3.69046	5e-05
ENST00000429829.3	TSS123824	XIST	chrX:73792204-73852753	control	CtBP1-KD	19.3169	1.44417	-3.74155	-2.88232	0.0002
ENST00000329342.7	TSS124680	MAGEA6	chrX:152766135-152769747	control	CtBP1-KD	1.55314	0.11132	-3.80241	-2.39071	0.02345
ENST00000338415.5	TSS65584	QPCT	chr2:37344573-37373322	control	CtBP1-KD	2.3487	0.163194	-3.8472	-2.21471	0.03415
ENST00000494157.4	TSS52496	ALDH3A1	chr17:19737681-19748943	control	CtBP1-KD	56.6921	3.65292	-3.95603	-3.2204	0.00015
ENSG00000254343.2	TSS113344	RP11-760H22.2	chr8:120052179-120056201	control	CtBP1-KD	0.78913	0.0457727	-4.1077	-2.4366	0.04165
ENSG00000205542.8	TSS120936	TMSB4X	chrX:12975107-12977227	control	CtBP1-KD	0.941002	0.000204233	-12.1698	-0.0169015	0.01795
ENST00000345125.5	TSS114020	CTSB	chr8:11842523-11869448	control	CtBP1-KD	4.1581	0.000681984	-12.5739	-0.0304573	0.0442
ENST00000528565.1	TSS49831	NPEPPS	chr17:47522941-47649420	control	CtBP1-KD	2.27399	0.000352595	-12.6549	-0.0193992	0.0412
ENST00000534380.3	TSS116240	EEF1D	chr8:143573489-143603224	control	CtBP1-KD	2.30033	0.000306996	-12.8713	-0.015728	0.01155
ENST00000578412.1	TSS53252	TOP2A	chr17:40388515-40417950	control	CtBP1-KD	1.23374	0.000152514	-12.9818	-0.00877585	0.0452
ENST00000597252.3	TSS64517	ZNF836	chr19:52113090-52177002	control	CtBP1-KD	1.21814	0.000129293	-13.2018	-0.0820613	0.0152
ENST00000373856.5	TSS121730	NONO	chrX:71283191-71301168	control	CtBP1-KD	4.17074	0.000375454	-13.4394	-0.0329038	0.04275
ENST00000347519.8	TSS35106	CHMP4A	chr14:24171852-24239242	control	CtBP1-KD	1.09146	8.22365e-05	-13.6961	-0.0102973	0.04085
ENST00000586836.3	TSS62371	CCDC151	chr19:11420603-11450968	control	CtBP1-KD	1.21855	8.38372e-05	-13.8272	-0.0145911	0.0446
ENST00000586370.3	TSS61669	AP3D1	chr19:2100987-2248679	control	CtBP1-KD	2.50813	8.09845e-06	-18.2405	-0.00117818	0.0426
ENST00000484950.3	TSS124763	NAA10	chrX:153861513-153944691	control	CtBP1-KD	3.47647	1.05118e-05	-18.3353	-0.00146195	0.0408
ENST00000616972.2	TSS69518	42249	chr2:241227263-241354027	control	CtBP1-KD	0.68644	2.20857e-16	-51.4649	-3.8679e-13	0.0403
ENST00000541097.3	TSS16217	LDHA	chr11:18394387-18408425	control	CtBP1-KD	6.57706	6.2866e-16	-53.216	-1.53706e-13	0.03745
ENST00000588290.2	TSS61516	AC009005.2	chr19:567211-583493	control	CtBP1-KD	0.904765	3.86471e-17	-54.378	-7.71181e-15	0.02805
ENST00000561053.3	TSS58390	CERS4	chr19:7958578-8489114	control	CtBP1-KD	1.82946	9.04393e-21	-67.455	-3.96909e-18	0.0056
ENST00000569396.3	TSS44918	JMJD8	chr16:636816-768865	control	CtBP1-KD	1.46669	5.9221e-27	-87.6785	-3.1701e-24	0.03425
ENST00000484821.1	TSS89388	POLR2B	chr4:56963369-57205510	control	CtBP1-KD	2.24181	1.78685e-31	-103.307	-5.9014e-29	0.0347
ENST00000480609.1	TSS31056	COL4A2	chr13:110148962-110513027	control	CtBP1-KD	0.919637	1.25676e-32	-105.851	-5.46943e-30	0.0298
ENST00000478034.3	TSS55163	P4HB	chr17:81843158-81860694	control	CtBP1-KD	1.13483	9.76941e-34	-109.84	-7.4557e-31	0.00895
ENST00000494503.1	TSS6336	UBR4	chr1:19072109-19210276	control	CtBP1-KD	1.13348	1.26969e-35	-116.104	-7.01539e-33	0.0285
ENST00000426935.3	TSS77828	CRYZL1	chr21:33503930-33977691	control	CtBP1-KD	2.50669	1.70569e-52	-173.296	-1.50085e-49	0.01955
ENST00000423996.3	TSS87991	ALG3	chr3:184134018-184684758	control	CtBP1-KD	0.688379	6.69988e-58	-189.389	-1.0029e-54	0.0274
ENST00000428450.3	TSS102985	DDX39B	chr6:31528716-31558829	control	CtBP1-KD	0.678831	6.85716e-112	-368.719	-1.29417e-108	0.0323

## Sheet: CtBP2_KD
Table S2. Significant transcripts that are differentially expressed between Control and CtBP2_KD cancer cells.
Transcript Identifier	TSS_ID	Gene	Locus	Sample_1	Sample_2	Value_1	Value_2	Log2(fold_change)	Test_stat	p_value
ENST00000517846.1	TSS84789	RP11-380O24.1	chr3:8980590-9479240	control	CtBP2-KD	5.72341e-281	0.750386	930.531	0	0.04355
ENST00000432591.3	TSS84274	AP2M1	chr3:184134018-184684758	control	CtBP2-KD	3.14778e-145	1.04368	480.087	1.01435e-141	0.00975
ENST00000549176.1	TSS28000	KRT8	chr12:52897186-52952901	control	CtBP2-KD	2.30422e-144	0.982683	477.128	7.01781e-141	0.04075
ENST00000522221.1	TSS84806	THUMPD3-AS1	chr3:8980590-9479240	control	CtBP2-KD	4.38506e-128	0.976194	423.039	1.5826e-124	0.03355
ENST00000566965.3	TSS41751	RHOT2	chr16:636816-768865	control	CtBP2-KD	1.09752e-115	0.816112	381.594	3.14254e-112	0.04795
ENST00000411819.1	TSS65818	MSH6	chr2:47695529-47907810	control	CtBP2-KD	2.33276e-106	3.49974	352.71	3.37479e-103	0.03915
ENST00000574340.1	TSS42038	SRRM2	chr16:2737075-2777297	control	CtBP2-KD	1.65612e-99	3.16092	329.803	2.41432e-96	0.04445
ENST00000581806.3	TSS54435	DDX5	chr17:64499615-64662068	control	CtBP2-KD	1.16521e-63	1.09445	209.191	1.06993e-60	0.04585
ENST00000567120.3	TSS44916	JMJD8	chr16:636816-768865	control	CtBP2-KD	8.49219e-54	0.675783	175.733	3.15358e-50	0.0081
ENST00000544868.2	TSS17466	MALAT1	chr11:65497761-65506516	control	CtBP2-KD	5.76768e-42	698.915	146.442	2.8741e-39	0.0037
ENST00000515147.1	TSS50001	ITGA3	chr17:50055967-50090481	control	CtBP2-KD	1.31999e-39	6.61507	131.88	6.90763e-37	0.0031
ENST00000399815.2	TSS15471	IFITM2	chr11:307630-315272	control	CtBP2-KD	1.21571e-27	23.1291	93.9419	2.73635e-25	0.01615
ENST00000589400.3	TSS62486	HOOK2	chr19:12763002-12874951	control	CtBP2-KD	2.56939e-25	1.05179	81.7596	2.04695e-22	0.04695
ENST00000487475.3	TSS84303	PSMD2	chr3:184134018-184684758	control	CtBP2-KD	2.19959e-21	0.802111	68.3051	1.17522e-18	0.03535
ENST00000339471.6	TSS63504	RPS16	chr19:39433206-39435948	control	CtBP2-KD	2.18388e-17	1.25073	55.6687	6.17354e-15	0.00965
ENST00000509877.3	TSS97264	RPL37	chr5:40825261-40835335	control	CtBP2-KD	5.25329e-10	3.93044	32.8008	8.64379e-08	0.0182
ENST00000263574.7	TSS19277	APLP2	chr11:130069836-130144811	control	CtBP2-KD	3.03125e-10	1.18989	31.8702	4.41939e-07	0.0298
ENST00000262584.5	TSS116417	RPL8	chr8:144789764-144792587	control	CtBP2-KD	4.02767e-08	1.26413	24.9036	8.59842e-06	0.02045
ENST00000403633.4	TSS106976	BUD31	chr7:99325897-99466331	control	CtBP2-KD	2.49298e-07	0.822506	21.6537	0.000167501	0.04005
ENST00000596049.3	TSS64271	PIH1D1	chr19:49446297-49492308	control	CtBP2-KD	7.36187e-07	0.675992	19.8085	0.000334084	0.0303
ENST00000584895.3	TSS57352	RPL17-C18orf32	chr18:49477249-49492565	control	CtBP2-KD	2.41171e-06	1.77416	19.4887	0.000623665	0.0051
ENST00000469480.1	TSS20974	TUT1	chr11:62559600-62592177	control	CtBP2-KD	6.76148e-06	0.979083	17.1437	0.00224816	0.0211
ENST00000380635.3	TSS120936	TMSB4X	chrX:12975107-12977227	control	CtBP2-KD	1.08181e-05	1.06639	16.5889	0.00164908	0.03015
ENST00000303562.6	TSS33862	FOS	chr14:75278773-75282230	control	CtBP2-KD	3.34514e-05	2.04798	15.9018	0.0133398	0.01615
ENST00000537590.3	TSS9078	SLC39A1	chr1:153959098-153977688	control	CtBP2-KD	0.000427288	18.4803	15.4004	0.056651	0.0458
ENSG00000173812.8	TSS49494	EIF1	chr17:41688884-41692668	control	CtBP2-KD	2.00429e-05	0.717943	15.1285	0.011328	0.0243
ENST00000602252.3	TSS60699	RPS11	chr19:49496364-49499689	control	CtBP2-KD	5.85346e-05	1.9103	14.9941	0.0038403	0.0065
ENST00000263334.7	TSS71807	PAX8	chr2:113211521-113278950	control	CtBP2-KD	5.3159e-05	0.88508	14.0232	0.00969846	0.00875
ENST00000382456.5	TSS84270	AP2M1	chr3:184134018-184684758	control	CtBP2-KD	0.000366797	4.29184	13.5143	0.0162649	0.0233
ENST00000394026.6	TSS33806	COQ6	chr14:73851843-74084493	control	CtBP2-KD	7.25745e-05	0.7333	13.3027	0.014477	0.04295
ENST00000615252.2	TSS5820	GNB1	chr1:1785284-1891117	control	CtBP2-KD	0.000138452	1.15358	13.0244	0.0179091	0.0308
ENST00000320230.7	TSS19455	SLC25A22	chr11:790474-812880	control	CtBP2-KD	9.64045e-05	0.801586	13.0215	0.0204466	0.02655
ENST00000549549.1	TSS28326	PRIM1	chr12:56712427-56787790	control	CtBP2-KD	0.000555225	2.94764	12.3742	0.0108416	0.0377
ENST00000210060.9	TSS62450	DHPS	chr19:12643274-12681902	control	CtBP2-KD	0.000169553	0.897665	12.3702	0.0267326	0.0292
ENST00000577088.3	TSS48167	MPDU1	chr17:7561874-7633383	control	CtBP2-KD	0.00043196	0.863166	10.9645	0.0188004	0.0392
ENST00000225308.10	TSS53627	SLC25A39	chr17:44319624-44324870	control	CtBP2-KD	0.000547821	0.789835	10.4936	0.0234797	0.0409
ENST00000398603.3	TSS17755	GSTP1	chr11:67583594-67586660	control	CtBP2-KD	0.00146853	1.25755	9.74202	0.0306042	0.03675
ENST00000520687.1	TSS99025	SPARC	chr5:151661095-151724782	control	CtBP2-KD	1.10595	84.3833	6.25359	3.91431	0.0002
ENST00000358465.4	TSS8511	TRIM33	chr1:114392776-114511160	control	CtBP2-KD	0.0561585	3.16969	5.81869	0.604322	0.0233
ENST00000538451.1	TSS16225	LDHA	chr11:18394387-18408425	control	CtBP2-KD	0.25033	11.2997	5.49631	0.0554191	0.0391
ENST00000260227.4	TSS22249	MMP7	chr11:102520507-102530753	control	CtBP2-KD	10.5385	357.394	5.08377	4.38651	5e-05
ENST00000378858.4	TSS75535	LRRN4	chr20:6040777-6054049	control	CtBP2-KD	0.107158	3.11222	4.86014	3.10249	0.0171
ENST00000284987.5	TSS77664	ADAMTS5	chr21:26889375-26966513	control	CtBP2-KD	0.113705	3.0393	4.74037	3.92317	0.00045
ENST00000393946.4	TSS17675	SYT12	chr11:67006777-67050863	control	CtBP2-KD	0.0621783	1.32337	4.41166	2.4705	0.0189
ENST00000315274.6	TSS22261	MMP1	chr11:102746967-102843803	control	CtBP2-KD	5.79008	111.155	4.26284	4.47119	5e-05
ENST00000242208.4	TSS109160	INHBA	chr7:41667167-41779388	control	CtBP2-KD	0.485862	7.39136	3.92722	3.09611	0.0002
ENST00000369303.6	TSS104066	EPHA7	chr6:93240019-93419547	control	CtBP2-KD	0.108618	1.43726	3.72598	2.47911	0.0099
ENST00000378535.4	TSS28861	KITLG	chr12:88492792-88580851	control	CtBP2-KD	1.13976	12.7725	3.48624	3.48632	5e-05
ENST00000508487.2	TSS92005	CXCL2	chr4:74097034-74099293	control	CtBP2-KD	5.70716	62.2268	3.44669	2.63969	0.00145
ENST00000260356.5	TSS37431	THBS1	chr15:39581078-39599466	control	CtBP2-KD	14.3551	137.969	3.26471	2.08878	0.02785
ENST00000321753.5	TSS79414	FAM109B	chr22:42074250-42079441	control	CtBP2-KD	0.0881358	0.756151	3.10088	1.83941	0.03375
ENST00000330722.6	TSS27953	KRT6A	chr12:52487173-52493257	control	CtBP2-KD	0.268855	2.29927	3.09628	1.76932	0.01955
ENST00000566446.1	TSS11034	RP11-488L18.10	chr1:247187280-247188526	control	CtBP2-KD	0.788226	6.27726	2.99345	2.37193	0.00985
ENST00000430998.4	TSS13356	LINC00704	chr10:4650184-4678154	control	CtBP2-KD	1.03315	7.48215	2.85641	1.67219	0.0488
ENST00000237289.6	TSS101870	TNFAIP3	chr6:137823672-137883312	control	CtBP2-KD	6.35403	39.9653	2.65301	1.86497	0.0323
ENST00000339364.7	TSS14791	PIK3AP1	chr10:96593311-96720514	control	CtBP2-KD	0.292673	1.81858	2.63545	1.62666	0.02555
ENST00000304129.6	TSS15105	AFAP1L2	chr10:114294823-114404756	control	CtBP2-KD	1.66124	10.2059	2.61908	2.51572	0.0005
ENST00000330295.7	TSS113211	CTHRC1	chr8:103371514-103382997	control	CtBP2-KD	0.615392	3.56233	2.53324	1.71495	0.03885
ENSG00000280114.1	TSS6275	RP5-875O13.7	chr1:16681096-16720157	control	CtBP2-KD	0.164749	0.947535	2.52391	2.15657	0.0087
ENST00000263672.8	TSS18112	SPCS2	chr11:74949246-74979031	control	CtBP2-KD	1.50842	8.46585	2.48862	1.62365	0.02755
ENST00000612365.1	TSS50005	RP5-875H18.9	chr17:50094064-50094647	control	CtBP2-KD	1.58088	8.70093	2.46044	1.86538	0.0254
ENST00000370526.3	TSS124554	LDOC1	chrX:141175744-141177125	control	CtBP2-KD	6.68184	36.2641	2.44022	2.63669	0.00045
ENST00000272424.7	TSS70997	TPRKB	chr2:73729103-73737400	control	CtBP2-KD	5.4018	29.1938	2.43415	1.63051	0.049
ENST00000440481.3	TSS108801	FAM126A	chr7:22889370-23014130	control	CtBP2-KD	0.73442	3.84683	2.38899	1.81661	0.01735
ENST00000294435.7	TSS376	RBP7	chr1:9997205-10016020	control	CtBP2-KD	1.93619	9.83342	2.34447	1.79545	0.0209
ENST00000368679.6	TSS15331	ADAM12	chr10:126012380-126388455	control	CtBP2-KD	0.833767	4.20763	2.33529	2.10825	0.00455
ENST00000285379.7	TSS112881	CA2	chr8:85327607-85481493	control	CtBP2-KD	2.84391	13.559	2.2533	1.86194	0.01925
ENST00000368223.3	TSS9315	NES	chr1:156668762-156677397	control	CtBP2-KD	1.05012	4.94562	2.23559	2.43626	0.002
ENST00000284984.5	TSS77658	ADAMTS1	chr21:26835746-26845409	control	CtBP2-KD	3.25076	15.2012	2.22533	2.50467	0.00255
ENST00000562082.1	TSS12020	RP11-119F7.5	chr10:68698499-68700794	control	CtBP2-KD	0.327205	1.48643	2.18359	1.62058	0.0434
ENST00000278742.5	TSS19285	ST14	chr11:130159561-130210376	control	CtBP2-KD	0.180277	0.802536	2.15435	1.54985	0.04745
ENST00000371225.3	TSS7656	TACSTD2	chr1:58575422-58577773	control	CtBP2-KD	4.00985	17.3963	2.11716	2.60037	0.00085
ENST00000407540.5	TSS69911	MATN3	chr2:19990216-20012694	control	CtBP2-KD	1.80528	7.55681	2.06555	1.76922	0.0115
ENST00000449264.2	TSS100326	TNF	chr6:31575566-31578336	control	CtBP2-KD	13.9934	57.1879	2.03096	1.5725	0.02005
ENST00000398399.4	TSS86395	VGLL3	chr3:86937968-86991119	control	CtBP2-KD	0.534857	2.14235	2.00197	1.94083	0.02245
ENST00000392452.2	TSS88162	MB21D2	chr3:192796814-192918161	control	CtBP2-KD	0.806718	3.22026	1.99704	1.61956	0.0434
ENST00000609742.2	TSS13804	RP11-479G22.8	chr10:32887254-32889311	control	CtBP2-KD	1.03586	4.0789	1.97735	1.88542	0.0123
ENST00000290551.4	TSS4698	BTG2	chr1:203305490-203309602	control	CtBP2-KD	6.36476	24.5444	1.94722	1.96094	0.00935
ENSG00000132967.9	TSS81439	HMGB1P5	chr3:22381818-22382929	control	CtBP2-KD	1.04836	3.94938	1.91349	1.57349	0.0364
ENST00000307407.5	TSS89572	CXCL8	chr4:73740505-73743716	control	CtBP2-KD	51.855	193.583	1.9004	2.10078	0.0039
ENST00000341864.5	TSS123884	TAF9B	chrX:78129747-78139706	control	CtBP2-KD	3.59387	13.2114	1.87817	2.00393	0.0091
ENSG00000225135.1	TSS101993	RP11-361F15.2	chr6:147387663-147390465	control	CtBP2-KD	0.689995	2.53446	1.87702	1.46842	0.04005
ENST00000262067.4	TSS105527	TSPAN13	chr7:16753534-16784536	control	CtBP2-KD	4.40131	16.1606	1.87648	2.26416	0.002
ENSG00000249306.3	TSS96391	LINC01411	chr5:174336294-174532457	control	CtBP2-KD	0.245848	0.901774	1.875	2.31226	0.00155
ENST00000583931.3	TSS8845	ANP32E	chr1:150218416-150236156	control	CtBP2-KD	7.17959	25.8331	1.84725	1.67855	0.0308
ENST00000287590.5	TSS69146	B3GNT7	chr2:231395542-231401164	control	CtBP2-KD	0.518834	1.82103	1.81141	1.57077	0.04115
ENST00000368468.3	TSS104422	MAN1A1	chr6:119177208-119349761	control	CtBP2-KD	1.63184	5.71733	1.80884	1.68806	0.02705
ENST00000587762.1	TSS62545	CTD-3252C9.4	chr19:13834515-13836359	control	CtBP2-KD	18.1917	61.8172	1.76473	2.09582	0.0041
ENST00000457199.4	TSS22126	CHORDC1	chr11:90201159-90226538	control	CtBP2-KD	8.66146	29.2572	1.75611	1.58078	0.04
ENST00000372106.3	TSS122138	NXT2	chrX:109535780-109544690	control	CtBP2-KD	1.60631	5.39377	1.74754	1.72943	0.01705
ENST00000196371.7	TSS97281	OXCT1	chr5:41730064-41872241	control	CtBP2-KD	1.78167	5.91408	1.73092	1.60435	0.0485
ENST00000262120.7	TSS55539	TWSG1	chr18:9334766-9402420	control	CtBP2-KD	14.2912	47.424	1.73049	1.76126	0.0178
ENST00000369727.3	TSS12796	SFR1	chr10:104122057-104126385	control	CtBP2-KD	3.85354	12.7643	1.72786	1.64758	0.0237
ENST00000377818.3	TSS31926	MZT1	chr13:72708356-72727687	control	CtBP2-KD	4.67757	15.4558	1.72432	2.07677	0.00485
ENST00000368710.3	TSS9032	S100A2	chr1:153561107-153567890	control	CtBP2-KD	83.6913	273.207	1.70685	1.52855	0.0288
ENST00000348367.6	TSS15083	GPAM	chr10:112149863-112215377	control	CtBP2-KD	2.25101	7.28967	1.69528	1.94788	0.0073
ENST00000383686.2	TSS86591	RP11-553A10.1	chr3:110888383-110893476	control	CtBP2-KD	3.19713	10.2299	1.67794	1.7218	0.04415
ENST00000395761.3	TSS89578	CXCL1	chr4:73869392-73871242	control	CtBP2-KD	52.6494	167.183	1.66694	1.93001	0.01005
ENST00000257836.3	TSS16395	PRRG4	chr11:32829942-32858123	control	CtBP2-KD	1.41248	4.44232	1.65308	1.79447	0.01505
ENST00000488511.2	TSS33930	RP11-7F17.1	chr14:76968682-76969145	control	CtBP2-KD	5.43557	17.0603	1.65014	1.4844	0.03995
ENST00000263464.5	TSS18533	BIRC3	chr11:102317449-102339403	control	CtBP2-KD	3.76063	11.4776	1.60977	1.7453	0.0153
ENST00000595265.1	TSS87891	RP11-145M9.4	chr3:179396088-179399191	control	CtBP2-KD	6.19807	18.8659	1.60589	2.04557	0.0046
ENST00000298556.7	TSS122406	HPRT1	chrX:134460152-134520513	control	CtBP2-KD	18.8227	56.8716	1.59524	1.82636	0.0162
ENST00000316660.6	TSS56295	PMAIP1	chr18:59899947-59904306	control	CtBP2-KD	9.70551	29.2092	1.58955	1.62854	0.02875
ENST00000397764.5	TSS110523	LINC00998	chr7:113100662-113146330	control	CtBP2-KD	10.7352	32.058	1.57833	1.68942	0.02445
ENST00000608703.1	TSS100382	HSPA1A	chr6:31815463-31817946	control	CtBP2-KD	25.5206	76.1453	1.57709	2.05339	0.0039
ENST00000322128.4	TSS115452	TSPYL5	chr8:97273473-97277964	control	CtBP2-KD	1.06171	3.09909	1.54546	1.59779	0.02285
ENSG00000262198.1	TSS30180	RP11-124N19.3	chr13:22918590-22924602	control	CtBP2-KD	0.713348	2.06454	1.53314	1.57129	0.023
ENST00000395748.5	TSS89593	AREG	chr4:74445133-74455009	control	CtBP2-KD	6.56901	18.9588	1.52912	1.58973	0.0273
ENST00000305786.4	TSS108851	CYCS	chr7:25120090-25125361	control	CtBP2-KD	4.58171	13.2099	1.52767	1.60988	0.0352
ENST00000566900.3	TSS43355	FLJ26245	chr16:35743267-35756515	control	CtBP2-KD	58.1211	164.107	1.49751	1.89534	0.0084
ENST00000616998.1	TSS23952	RP11-50I19.2	chr12:32000374-32001222	control	CtBP2-KD	5.90316	16.1926	1.45577	1.43588	0.0387
ENST00000339020.5	TSS97504	SMIM15	chr5:61157708-61264929	control	CtBP2-KD	8.70945	23.1385	1.40964	1.54875	0.0296
ENST00000167586.6	TSS53349	KRT14	chr17:41582278-41586921	control	CtBP2-KD	5.33195	13.9064	1.38301	1.54522	0.0315
ENST00000309166.5	TSS19897	NRIP3	chr11:8980575-9004049	control	CtBP2-KD	3.14441	8.0306	1.35272	1.4666	0.0456
ENST00000381571.5	TSS91682	COMMD8	chr4:47450795-47463719	control	CtBP2-KD	5.10697	12.9378	1.34105	1.44609	0.0497
ENST00000237281.4	TSS104811	FBXO30	chr6:145793501-145814753	control	CtBP2-KD	1.5838	4.00454	1.33825	1.54319	0.02555
ENST00000375650.4	TSS100383	HSPA1B	chr6:31827734-31830255	control	CtBP2-KD	17.1816	42.9339	1.32126	1.83304	0.01055
ENST00000379607.7	TSS123154	EIF1AX	chrX:20124517-20141844	control	CtBP2-KD	6.8643	17.0766	1.31484	1.72339	0.0175
ENST00000297598.4	TSS113000	PDP1	chr8:93857806-93926066	control	CtBP2-KD	5.19973	12.8786	1.30846	1.41534	0.0472
ENST00000348502.8	TSS124150	ACSL4	chrX:109623699-109733403	control	CtBP2-KD	6.29235	15.5111	1.30163	1.51764	0.03165
ENST00000222543.7	TSS110012	TFPI2	chr7:93591572-93911265	control	CtBP2-KD	17.923	43.8679	1.29135	1.46862	0.0419
ENST00000333628.3	TSS102418	TUBB2A	chr6:3153668-3157526	control	CtBP2-KD	5.02944	12.0902	1.26537	1.43556	0.0451
ENST00000369798.4	TSS101232	TTK	chr6:80003886-80042527	control	CtBP2-KD	8.50609	20.3334	1.25728	1.60546	0.02475
ENST00000358075.8	TSS123881	MAGT1	chrX:77826363-77895593	control	CtBP2-KD	8.09024	19.1311	1.24167	1.58382	0.02935
ENST00000503362.1	TSS90824	SPCS3	chr4:176308267-176332245	control	CtBP2-KD	9.08571	21.292	1.22864	1.59238	0.0218
ENST00000339276.5	TSS1000	SFN	chr1:26863137-26864457	control	CtBP2-KD	61.3654	142.678	1.21727	1.73275	0.0162
ENST00000315792.4	TSS112273	C8orf4	chr8:40153454-40155308	control	CtBP2-KD	34.886	80.4103	1.20473	1.51467	0.02735
ENST00000304661.5	TSS124271	C1GALT1C1	chrX:120625792-120630150	control	CtBP2-KD	7.09091	16.2408	1.19558	1.42006	0.04925
ENST00000248564.5	TSS106861	GNG11	chr7:93921698-93928610	control	CtBP2-KD	24.2511	55.3206	1.18976	1.72075	0.0132
ENST00000211314.4	TSS100977	TMEM14A	chr6:52671108-52686588	control	CtBP2-KD	16.7272	37.9541	1.18206	1.44146	0.0454
ENST00000497571.3	TSS13349	KLF6	chr10:3775995-3785281	control	CtBP2-KD	22.28	50.0215	1.1668	1.39032	0.0491
ENST00000493442.1	TSS122068	FAM199X	chrX:104166619-104195902	control	CtBP2-KD	4.22432	9.46186	1.16341	1.41206	0.04565
ENST00000377275.3	TSS11417	ARL5B	chr10:18659404-18681639	control	CtBP2-KD	2.61381	5.8377	1.15924	1.44261	0.04335
ENST00000379143.7	TSS75515	PCNA	chr20:5114952-5126626	control	CtBP2-KD	52.9389	106.886	1.01368	1.41228	0.04375
ENST00000333039.2	TSS80670	NPTXR	chr22:38818451-38843982	control	CtBP2-KD	30.6584	15.4962	-0.984368	-1.37726	0.04985
ENST00000299427.8	TSS19783	TPP1	chr11:6612762-6619764	control	CtBP2-KD	101.17	46.8035	-1.11209	-1.57297	0.0209
ENST00000216117.8	TSS79110	HMOX1	chr22:35380360-35394214	control	CtBP2-KD	111.84	51.0562	-1.13128	-1.44291	0.0376
ENST00000303004.4	TSS74973	CEBPB	chr20:50184597-50192689	control	CtBP2-KD	144.648	65.7452	-1.13759	-1.4258	0.0418
ENST00000263257.5	TSS63981	NOVA2	chr19:45933733-45973546	control	CtBP2-KD	4.96059	2.22166	-1.15887	-1.46248	0.0406
ENST00000360534.5	TSS72406	DPP4	chr2:161992240-162075169	control	CtBP2-KD	19.9133	8.7887	-1.18001	-1.39349	0.04385
ENST00000267569.5	TSS33872	JDP2	chr14:75423682-75474111	control	CtBP2-KD	51.1807	22.2964	-1.19879	-1.42065	0.0427
ENST00000623091.1	TSS99600	HEIH	chr5:180829953-180835726	control	CtBP2-KD	20.087	8.55637	-1.23119	-1.37933	0.04675
ENST00000319211.4	TSS94611	F2R	chr5:76403248-76735781	control	CtBP2-KD	11.4165	4.85009	-1.23504	-1.59425	0.02735
ENST00000174618.4	TSS51615	MNT	chr17:2384059-2401118	control	CtBP2-KD	6.03833	2.44661	-1.30337	-1.41438	0.04905
ENST00000297689.3	TSS119681	NFIL3	chr9:91409044-91423862	control	CtBP2-KD	29.5381	11.8837	-1.3136	-1.66532	0.01985
ENST00000434913.1	TSS72786	FTH1P20	chr2:180872866-180873414	control	CtBP2-KD	51.9059	20.5363	-1.33772	-1.58534	0.02135
ENST00000309422.4	TSS17315	VEGFB	chr11:64234537-64238793	control	CtBP2-KD	79.2064	31.2525	-1.34165	-1.44931	0.0421
ENST00000338779.8	TSS47114	MTSS1L	chr16:70661203-70686066	control	CtBP2-KD	58.0702	22.9045	-1.34216	-1.72078	0.0151
ENST00000234677.4	TSS2691	SARS	chr1:109213917-109238169	control	CtBP2-KD	159.277	61.9824	-1.3616	-1.5094	0.0332
ENST00000263368.6	TSS63588	BLVRB	chr19:40447788-40465840	control	CtBP2-KD	60.5644	23.3006	-1.3781	-1.56674	0.0301
ENST00000555004.1	TSS34229	C14orf132	chr14:96039323-96094080	control	CtBP2-KD	3.11001	1.18595	-1.39087	-1.55248	0.03825
ENST00000268099.11	TSS40904	SCAMP2	chr15:74843729-74873365	control	CtBP2-KD	36.9633	13.9304	-1.40786	-1.54121	0.03085
ENSG00000188372.12	TSS106577	ZP3	chr7:76389333-76442071	control	CtBP2-KD	15.8723	5.9374	-1.41861	-1.60264	0.03055
ENST00000449283.1	TSS122506	SPANXB2	chrX:141002590-141003706	control	CtBP2-KD	288.666	107.585	-1.42392	-1.76337	0.0099
ENST00000261772.10	TSS47093	AARS	chr16:70252294-70289543	control	CtBP2-KD	108.48	40.2552	-1.43018	-1.76066	0.0167
ENST00000578774.1	TSS49462	CTD-2267D19.3	chr17:40360654-40364693	control	CtBP2-KD	12.8819	4.76188	-1.43574	-1.65707	0.02155
ENST00000331105.4	TSS60098	CYP2F1	chr19:41114431-41128366	control	CtBP2-KD	6.66565	2.45429	-1.44144	-1.68598	0.01375
ENST00000340607.4	TSS120458	PTGES	chr9:129738330-129753047	control	CtBP2-KD	14.5309	5.32739	-1.44762	-1.63885	0.02895
ENST00000401830.3	TSS96966	FTH1P10	chr5:17353694-17354899	control	CtBP2-KD	33.1787	12.0623	-1.45976	-1.72414	0.0165
ENST00000370626.3	TSS14832	AVPI1	chr10:97677423-97687323	control	CtBP2-KD	34.8619	12.4643	-1.48385	-1.53258	0.0253
ENST00000570778.3	TSS51401	METRNL	chr17:83079690-83095119	control	CtBP2-KD	77.9687	27.5989	-1.49829	-1.4811	0.04085
ENST00000542477.2	TSS17969	RP11-807H22.5	chr11:72158821-72159861	control	CtBP2-KD	28.3294	9.80678	-1.53045	-1.62771	0.0242
ENST00000338380.2	TSS76207	SLPI	chr20:45252238-45254564	control	CtBP2-KD	1118.81	387.164	-1.53095	-1.6144	0.0232
ENST00000442969.3	TSS31319	ANKRD20A19P	chr13:23939556-23946782	control	CtBP2-KD	10.7951	3.6717	-1.55585	-1.71381	0.0193
ENST00000281282.5	TSS38018	CGNL1	chr15:57375966-57550727	control	CtBP2-KD	3.31619	1.11481	-1.57273	-1.78031	0.01445
ENST00000258829.5	TSS35372	NKX2-8	chr14:36580578-36582607	control	CtBP2-KD	5.42423	1.71945	-1.65747	-1.50102	0.0368
ENST00000217939.6	TSS122913	MXRA5	chrX:3308564-3346641	control	CtBP2-KD	22.121	6.97901	-1.66432	-2.008	0.00615
ENST00000253063.3	TSS1060	SESN2	chr1:28259526-28282491	control	CtBP2-KD	8.50279	2.67818	-1.66668	-1.57499	0.02645
ENST00000354666.3	TSS102549	ELOVL2	chr6:10980758-11078226	control	CtBP2-KD	2.50477	0.767545	-1.70635	-1.52519	0.02795
ENST00000308873.8	TSS6577	RUNX3	chr1:24899510-24965121	control	CtBP2-KD	3.01834	0.921154	-1.71224	-1.67834	0.0239
ENST00000264748.6	TSS88471	FGFRL1	chr4:1009935-1026897	control	CtBP2-KD	41.0962	11.7837	-1.80221	-2.27944	0.00175
ENST00000255389.7	TSS52355	PEMT	chr17:17505562-17610485	control	CtBP2-KD	29.9838	8.58489	-1.80431	-1.44292	0.03715
ENST00000394836.4	TSS20950	RAB3IL1	chr11:61897300-61920269	control	CtBP2-KD	33.2696	9.52199	-1.80487	-2.23241	0.00335
ENST00000498161.1	TSS122557	FTH1P8	chrX:148052232-148052746	control	CtBP2-KD	38.3793	10.812	-1.82769	-1.94576	0.0061
ENST00000369783.4	TSS15002	CALHM3	chr10:103472803-103479240	control	CtBP2-KD	30.5598	7.78835	-1.97225	-2.52534	0.00065
ENST00000371571.4	TSS76374	KCNG1	chr20:50999369-51023129	control	CtBP2-KD	10.929	2.7719	-1.97922	-1.58223	0.0424
ENST00000561504.1	TSS12386	ADIRF	chr10:86935539-87024732	control	CtBP2-KD	631.36	151.905	-2.05529	-1.97434	0.02255
ENST00000466086.2	TSS5275	FTH1P2	chr1:228687414-228687826	control	CtBP2-KD	80.7227	18.662	-2.11287	-2.36699	0.0026
ENST00000515519.3	TSS95927	CTC-529P8.1	chr5:149063316-149109787	control	CtBP2-KD	0.960772	0.221862	-2.11453	-2.13597	0.01955
ENST00000341901.4	TSS42846	SBK1	chr16:28292518-28323849	control	CtBP2-KD	0.911673	0.198376	-2.20028	-1.4017	0.0485
ENSG00000225760.1	TSS31067	LINC00431	chr13:110983306-110990564	control	CtBP2-KD	3.72593	0.799732	-2.22001	-2.24902	0.0031
ENSG00000243312.3	TSS89785	RP11-397E7.1	chr4:86870190-86871404	control	CtBP2-KD	1.76756	0.372479	-2.24653	-1.56933	0.0408
ENSG00000234593.1	TSS6195	RP4-704D23.1	chr1:14348954-14351023	control	CtBP2-KD	6.53478	1.36751	-2.25659	-1.91078	0.0122
ENST00000287474.7	TSS8224	FRRS1	chr1:99708702-99766631	control	CtBP2-KD	2.57244	0.525145	-2.29235	-1.64972	0.0499
ENST00000358321.3	TSS78736	SUSD2	chr22:24181258-24189110	control	CtBP2-KD	12.1146	2.36084	-2.35938	-2.52865	0.0039
ENST00000251582.9	TSS99485	ADAMTS2	chr5:179110850-179345430	control	CtBP2-KD	1.88861	0.365808	-2.36816	-1.61516	0.03395
ENSG00000254343.2	TSS113344	RP11-760H22.2	chr8:120052179-120056201	control	CtBP2-KD	0.78913	0.151643	-2.37959	-1.71995	0.02425
ENST00000358993.2	TSS124556	SPANXC	chrX:141241462-141242496	control	CtBP2-KD	34.6007	6.4353	-2.42672	-1.91317	0.00865
ENST00000581294.2	TSS52599	TUFMP1	chr17:27082689-27084036	control	CtBP2-KD	2.25827	0.419831	-2.42734	-1.68558	0.04045
ENST00000293894.3	TSS41807	SOX8	chr16:981807-986979	control	CtBP2-KD	2.33713	0.434062	-2.42877	-1.99058	0.01155
ENST00000494157.4	TSS52496	ALDH3A1	chr17:19737681-19748943	control	CtBP2-KD	56.6921	10.2256	-2.47096	-2.11382	0.009
ENST00000378357.6	TSS116876	CA9	chr9:35658289-35681159	control	CtBP2-KD	74.425	13.2301	-2.49197	-1.71931	0.02955
ENSG00000234626.1	TSS80398	RP1-149A16.12	chr22:32327170-32343105	control	CtBP2-KD	1.96726	0.339262	-2.53571	-2.50366	0.0006
ENST00000252809.3	TSS59103	GDF15	chr19:18374730-18389176	control	CtBP2-KD	118.28	20.0799	-2.55838	-2.68612	0.00045
ENST00000446533.5	TSS37549	CHAC1	chr15:40952961-40956519	control	CtBP2-KD	13.3138	2.21053	-2.59046	-1.94191	0.01025
ENST00000284885.5	TSS77585	TMPRSS15	chr21:18269115-18486599	control	CtBP2-KD	2.41539	0.394958	-2.61249	-1.94105	0.02335
ENST00000616661.2	TSS6157	DHRS3	chr1:12567909-12617731	control	CtBP2-KD	55.9542	9.0579	-2.627	-2.58389	0.00105
ENST00000282223.9	TSS98577	SPOCK1	chr5:136975297-137598379	control	CtBP2-KD	2.54775	0.395059	-2.68908	-1.97673	0.024
ENST00000217233.5	TSS73951	TRIB3	chr20:362834-397559	control	CtBP2-KD	49.7072	7.45098	-2.73795	-3.15448	5e-05
ENST00000264554.8	TSS61504	SHC2	chr19:416582-460996	control	CtBP2-KD	8.70058	1.28433	-2.7601	-1.88806	0.0261
ENST00000335099.5	TSS16929	RTN4RL2	chr11:57460548-57477534	control	CtBP2-KD	30.0602	4.42152	-2.76524	-3.25528	5e-05
ENST00000267377.2	TSS33001	SSTR1	chr14:38207998-38213067	control	CtBP2-KD	1.94088	0.275941	-2.81428	-2.5401	0.00105
ENST00000457997.1	TSS31215	ANKRD20A9P	chr13:18816717-18871967	control	CtBP2-KD	2.52481	0.348825	-2.8556	-2.26632	0.00375
ENST00000589904.1	TSS50606	LOC440461	chr17:68198920-68199596	control	CtBP2-KD	4.34868	0.595155	-2.86924	-1.9095	0.0191
ENSG00000244155.1	TSS31213	CYP4F34P	chr13:18741729-18742718	control	CtBP2-KD	7.48691	0.937528	-2.99744	-2.2999	0.0082
ENST00000233156.5	TSS72846	TFPI	chr2:187001875-187565760	control	CtBP2-KD	22.0974	2.76569	-2.99816	-1.80911	0.0281
ENST00000369409.6	TSS3009	PHGDH	chr1:119659797-119744215	control	CtBP2-KD	107.177	12.4972	-3.10031	-3.52395	5e-05
ENST00000324873.7	TSS46028	NUPR1	chr16:28532707-28539174	control	CtBP2-KD	14.8531	0.687308	-4.43366	-3.15471	5e-05
ENST00000412872.3	TSS103782	RP11-301G19.1	chr6:67887645-67889339	control	CtBP2-KD	12.8439	0.584927	-4.45669	-3.67183	0.0007
ENST00000395641.2	TSS46029	NUPR1	chr16:28532707-28539174	control	CtBP2-KD	124.917	4.56924	-4.77287	-2.36761	0.00255
ENST00000453428.1	TSS29874	NCOR2	chr12:124324414-124567589	control	CtBP2-KD	3.06298	0.00138627	-11.1095	-0.0309716	0.03575
ENST00000464918.1	TSS89387	POLR2B	chr4:56963369-57205510	control	CtBP2-KD	5.31226	0.00202614	-11.3564	-0.0165155	0.0381
ENST00000397985.4	TSS56377	SERPINB8	chr18:63949300-64005667	control	CtBP2-KD	1.3599	0.000197203	-12.7515	-0.0858237	0.01635
ENST00000345125.5	TSS114020	CTSB	chr8:11842523-11869448	control	CtBP2-KD	4.1581	0.000192972	-14.3952	-0.0168996	0.0253
ENST00000482843.3	TSS27630	RAPGEF3	chr12:47706084-47837898	control	CtBP2-KD	0.743361	1.71583e-05	-15.4029	-0.00879752	0.04285
ENST00000372688.6	TSS118182	SET	chr9:128683423-128696400	control	CtBP2-KD	57.2149	0.00128721	-15.4398	-0.0319483	0.0257
ENST00000369038.4	TSS3289	ADAMTSL4	chr1:150548561-150579738	control	CtBP2-KD	0.924066	3.7053e-07	-21.25	-0.000324574	0.0481
ENST00000462951.2	TSS9023	S100A6	chr1:153533602-153536244	control	CtBP2-KD	8.35703	2.07399e-07	-25.2641	-8.39949e-06	0.00375
ENST00000503081.1	TSS99619	GNB2L1	chr5:181236908-181272307	control	CtBP2-KD	6.99521	1.48156e-07	-25.4927	-1.67265e-05	0.02125
ENST00000301740.10	TSS42036	SRRM2	chr16:2737075-2777297	control	CtBP2-KD	1.39328	8.94274e-09	-27.2151	-2.67614e-05	0.0256
ENST00000301382.6	TSS58218	HSD11B1L	chr19:5674946-5720572	control	CtBP2-KD	3.38461	1e-09	-31.6403	-4.27755e-07	0.04845
ENST00000528839.1	TSS19975	EIF4G2	chr11:10783312-10809110	control	CtBP2-KD	0.933617	9.01252e-12	-36.5921	-1.85028e-09	0.0167
ENST00000589923.1	TSS49678	GRN	chr17:44345245-44353102	control	CtBP2-KD	54.6033	8.04627e-11	-39.3038	-9.13299e-09	0.00835
ENST00000580542.3	TSS50878	ITGB4	chr17:75721327-75765711	control	CtBP2-KD	0.756821	8.47637e-21	-66.2751	-1.52534e-17	0.04385
ENST00000600084.3	TSS60689	FLT3LG	chr19:49446297-49492308	control	CtBP2-KD	0.954566	9.16557e-21	-66.4972	-5.64325e-18	0.02975
ENST00000332968.8	TSS57352	RPL17-C18orf32	chr18:49477249-49492565	control	CtBP2-KD	1.67224	1.35319e-20	-66.744	-7.16509e-18	0.02825
ENST00000521865.3	TSS115548	PABPC1	chr8:100685815-100722809	control	CtBP2-KD	1.54847	5.24678e-23	-74.6438	-1.89945e-20	0.0299
ENST00000520918.3	TSS99524	MGAT4B	chr5:179797596-179907859	control	CtBP2-KD	1.92099	1.13457e-23	-77.164	-5.78469e-21	0.04835
ENST00000580333.1	TSS49339	RPL19	chr17:39200282-39204727	control	CtBP2-KD	0.829657	2.6316e-25	-81.3829	-9.26453e-23	0.0289
ENST00000523108.3	TSS99522	MGAT4B	chr5:179797596-179907859	control	CtBP2-KD	0.904094	1.08762e-27	-89.4254	-9.23535e-25	0.03905
ENST00000437996.3	TSS77833	CRYZL1	chr21:33503930-33977691	control	CtBP2-KD	1.95578	1.71434e-29	-96.526	-7.46446e-27	0.02935
ENST00000592902.3	TSS53694	DCAKD	chr17:45023339-45144181	control	CtBP2-KD	1.5009	6.44616e-39	-127.453	-2.95467e-36	0.0377
ENST00000585814.1	TSS61758	MFSD12	chr19:3506272-3579088	control	CtBP2-KD	1.041	5.74408e-49	-160.31	-8.00556e-46	0.00995
ENST00000546819.1	TSS29182	C12orf73	chr12:103841450-103965708	control	CtBP2-KD	2.04988	3.11754e-52	-172.135	-2.349e-49	0.0322
ENST00000498615.1	TSS7796	WLS	chr1:67701465-68233120	control	CtBP2-KD	1.18939	1.07219e-54	-179.534	-1.16507e-51	0.01545
ENST00000465642.1	TSS109307	IGFBP3	chr7:45912244-45921874	control	CtBP2-KD	1.28157	4.67491e-67	-220.702	-5.37519e-64	0.041
ENST00000551583.1	TSS24453	TENC1	chr12:53006157-53079420	control	CtBP2-KD	2.78934	4.14541e-69	-228.641	-3.59366e-66	0.03005
ENST00000432857.2	TSS81179	OGG1	chr3:9749943-9855138	control	CtBP2-KD	2.52316	4.31615e-82	-271.624	-4.79439e-79	0.02645
ENST00000548725.3	TSS24730	MYL6	chr12:56150795-56190284	control	CtBP2-KD	0.700901	1.71739e-315	-1045.11	0	0.0319
